# Supplementary material for: The U2AF2 /circRNA ARF1/miR-342–3p/ISL2 feedback loop regulates angiogenesis in glioma stem cells
Source: J Exp Clin Cancer Res. 2020 Sep 7;39:182. doi: 10.1186/s13046-020-01691-y (PMC7487667; doi:10.1186/s13046-020-01691-y)
Supplement: Supplementary file 11 — Additional file 11. [file 13046_2020_1691_MOESM11_ESM.xlsx]

## Sheet: Targetscan
Targetscan
miRNA	Position in the UTR	seed match	context++ score	context++ score percentile	weighted context++ score	conserved branch length	Pct
Conserved sites
hsa-miR-613	69-75	7mer-1A	-0.12	79	-0.12	4.313	0.64
hsa-miR-1-3p	69-75	7mer-1A	-0.11	78	-0.11	4.313	0.64
hsa-miR-206	69-75	7mer-1A	-0.11	78	-0.11	4.313	0.64
hsa-miR-375	545-552	8mer	-0.26	99	-0.26	6.146	< 0.1
hsa-miR-1197	1371-1377	7mer-m8	-0.14	87	-0.02	4.303	N/A
hsa-miR-532-3p	1428-1434	7mer-m8	-0.02	63	0	2.976	N/A
hsa-miR-203a-3p.1	1484-1491	8mer	-0.03	62	0	6.409	0.23
hsa-miR-873-5p.1	2142-2148	7mer-1A	-0.01	56	0	4.03	N/A
hsa-miR-204-5p	2177-2184	8mer	-0.19	91	-0.02	2.076	< 0.1
hsa-miR-211-5p	2177-2184	8mer	-0.19	91	-0.02	2.076	< 0.1
hsa-miR-384	2205-2211	7mer-1A	-0.07	70	-0.01	4.551	N/A
hsa-miR-107	2215-2221	7mer-1A	-0.13	81	-0.01	3.69	0.39
hsa-miR-103a-3p	2215-2221	7mer-1A	-0.11	79	-0.01	3.69	0.39
hsa-miR-320b	2264-2271	8mer	-0.03	64	0	5.036	N/A
hsa-miR-320a	2264-2271	8mer	-0.03	64	0	5.036	N/A
hsa-miR-320c	2264-2271	8mer	-0.03	64	0	5.036	N/A
hsa-miR-4429	2264-2271	8mer	-0.03	64	0	5.036	N/A
hsa-miR-320d	2264-2271	8mer	-0.03	64	0	5.036	N/A
hsa-miR-379-3p	2917-2923	7mer-m8	-0.17	95	-0.01	3.181	N/A
hsa-miR-411-3p	2917-2923	7mer-m8	-0.17	95	-0.01	3.181	N/A
hsa-miR-496.2	2973-2980	8mer	-0.18	92	-0.01	2.852	N/A
hsa-miR-204-5p	3202-3208	7mer-m8	-0.08	75	0	2.966	0.19
hsa-miR-211-5p	3202-3208	7mer-m8	-0.08	74	0	2.966	0.19
hsa-miR-6866-3p	3203-3209	7mer-m8	-0.07	80	0	3.042	N/A
hsa-miR-188-5p	3203-3209	7mer-m8	-0.04	55	0	3.042	N/A
hsa-miR-326	3211-3218	8mer	-0.24	95	0	2.837	N/A
hsa-miR-330-5p	3211-3218	8mer	-0.2	92	0	2.837	N/A
hsa-miR-9-5p	3534-3541	8mer	-0.03	63	0	2.132	< 0.1
hsa-miR-6893-3p	3632-3638	7mer-1A	-0.19	89	0	4.279	N/A
hsa-miR-370-3p	3632-3638	7mer-1A	-0.08	79	0	4.279	N/A
hsa-miR-18b-5p	3775-3781	7mer-m8	-0.2	91	0	3.765	0.38
hsa-miR-18a-5p	3775-3781	7mer-m8	-0.2	90	0	3.765	0.38
hsa-miR-4735-3p	3775-3781	7mer-m8	-0.17	88	0	3.765	0.38
Poorly conserved sites
hsa-miR-762	17-23	7mer-m8	-0.12	76	-0.12	0.448	N/A
hsa-miR-4498	17-23	7mer-m8	-0.16	73	-0.16	0.448	N/A
hsa-miR-5001-5p	17-23	7mer-m8	-0.13	65	-0.13	0.448	N/A
hsa-miR-4492	17-23	7mer-m8	-0.04	57	-0.04	0.448	N/A
hsa-miR-381-5p	28-35	8mer	-0.5	98	-0.5	0.505	N/A
hsa-miR-4737	29-35	7mer-m8	-0.3	80	-0.3	0	N/A
hsa-miR-4270	38-44	7mer-m8	-0.1	74	-0.1	0	N/A
hsa-miR-4441	38-44	7mer-m8	-0.07	65	-0.07	0	N/A
hsa-miR-6754-5p	38-44	7mer-m8	-0.05	61	-0.05	0	N/A
hsa-miR-1909-3p	40-46	7mer-1A	-0.16	78	-0.16	0.409	N/A
hsa-miR-6722-3p	40-46	7mer-1A	-0.12	70	-0.12	0.409	N/A
hsa-miR-6836-5p	40-46	7mer-1A	-0.1	69	-0.1	0.075	N/A
hsa-miR-6132	40-46	7mer-1A	-0.08	63	-0.08	0.075	N/A
hsa-miR-924	49-55	7mer-1A	-0.08	69	-0.08	0.021	N/A
hsa-miR-627-5p	49-55	7mer-m8	-0.02	41	-0.02	0.021	N/A
hsa-miR-6736-5p	53-59	7mer-m8	-0.15	84	-0.15	0.021	N/A
hsa-miR-4701-3p	53-59	7mer-m8	-0.15	83	-0.15	0.021	N/A
hsa-miR-1262	53-59	7mer-m8	-0.13	80	-0.13	0.021	N/A
hsa-miR-6735-3p	64-70	7mer-1A	-0.18	89	-0.18	0	N/A
hsa-miR-6128	70-76	7mer-m8	-0.08	83	-0.08	0.075	N/A
hsa-miR-5692a	114-120	7mer-1A	-0.01	56	-0.01	0	N/A
hsa-miR-7110-3p	122-128	7mer-m8	-0.28	91	-0.28	0	N/A
hsa-miR-8088	129-136	8mer	-0.55	98	-0.55	0	N/A
hsa-miR-3615	131-138	8mer	-0.59	98	-0.59	0	N/A
hsa-miR-6895-3p	133-140	8mer	-0.25	94	-0.25	0	N/A
hsa-miR-6818-3p	134-140	7mer-m8	-0.09	78	-0.09	0	N/A
hsa-miR-593-3p	134-140	7mer-1A	-0.06	61	-0.06	0.021	N/A
hsa-miR-187-3p	136-142	7mer-m8	-0.28	83	-0.28	0.352	0.19
hsa-miR-198	144-151	8mer	-0.11	79	-0.11	0.075	N/A
hsa-miR-4741	149-156	8mer	-0.27	96	-0.27	0	N/A
hsa-miR-4675	149-156	8mer	-0.22	96	-0.22	0	N/A
hsa-miR-1587	150-157	8mer	-0.29	95	-0.29	0	N/A
hsa-miR-3620-5p	150-157	8mer	-0.22	94	-0.22	0	N/A
hsa-miR-4656	150-156	7mer-1A	-0.14	77	-0.14	0	N/A
hsa-miR-5001-5p	150-156	7mer-1A	-0.11	59	-0.11	0.075	N/A
hsa-miR-4492	150-156	7mer-1A	-0.04	55	-0.04	0.075	N/A
hsa-miR-6829-5p	150-156	7mer-1A	-0.04	53	-0.04	0	N/A
hsa-miR-762	150-156	7mer-1A	-0.03	45	-0.03	0.075	N/A
hsa-miR-4498	150-156	7mer-1A	-0.06	45	-0.06	0.075	N/A
hsa-miR-4674	151-157	7mer-1A	-0.05	64	-0.05	0	N/A
hsa-miR-6774-5p	152-158	7mer-m8	-0.17	88	-0.17	0.021	N/A
hsa-miR-635	152-158	7mer-m8	-0.15	85	-0.15	0.021	N/A
hsa-miR-3189-3p	153-159	7mer-m8	-0.07	64	-0.07	0	N/A
hsa-miR-566	157-164	8mer	-0.51	99	-0.51	0.021	N/A
hsa-miR-6789-3p	158-164	7mer-1A	-0.26	82	-0.26	0	N/A
hsa-miR-8073	161-167	7mer-1A	-0.14	82	-0.14	0.072	N/A
hsa-miR-221-5p	161-167	7mer-1A	-0.14	81	-0.14	0.072	N/A
hsa-miR-4793-5p	163-169	7mer-m8	-0.03	50	-0.03	0	N/A
hsa-miR-324-5p	165-171	7mer-1A	-0.08	61	-0.08	0.417	N/A
hsa-miR-657	171-177	7mer-m8	-0.08	78	-0.08	0.021	N/A
hsa-miR-4299	180-187	8mer	-0.24	96	-0.24	0	N/A
hsa-miR-7978	181-187	7mer-1A	-0.16	88	-0.16	0	N/A
hsa-miR-548q	181-187	7mer-1A	-0.06	78	-0.06	0	N/A
hsa-miR-4456	181-187	7mer-1A	-0.14	78	-0.14	0	N/A
hsa-miR-622	184-190	7mer-m8	-0.11	79	-0.11	0.021	N/A
hsa-miR-455-3p.2	186-192	7mer-m8	-0.12	89	-0.12	0.367	< 0.1
hsa-miR-17-3p	187-194	8mer	-0.14	91	-0.14	0.021	N/A
hsa-miR-3158-5p	188-194	7mer-1A	-0.12	87	-0.12	0	N/A
hsa-miR-1205	188-194	7mer-1A	-0.04	65	-0.04	0.021	N/A
hsa-miR-1184	188-194	7mer-1A	-0.03	64	-0.03	0.021	N/A
hsa-miR-4527	190-196	7mer-m8	-0.19	87	-0.19	0	N/A
hsa-miR-6503-5p	190-196	7mer-m8	-0.17	84	-0.17	0	N/A
hsa-miR-1909-3p	195-201	7mer-m8	-0.18	81	-0.18	0	N/A
hsa-miR-6722-3p	195-201	7mer-m8	-0.18	81	-0.18	0	N/A
hsa-miR-6510-5p	196-202	7mer-m8	-0.1	76	-0.1	0	N/A
hsa-miR-6081	198-204	7mer-m8	-0.1	59	-0.1	0	N/A
hsa-miR-548aq-3p	215-221	7mer-m8	-0.02	67	-0.02	0	N/A
hsa-miR-548aj-3p	215-221	7mer-m8	-0.02	67	-0.02	0	N/A
hsa-miR-548ah-3p	215-221	7mer-m8	-0.02	67	-0.02	0	N/A
hsa-miR-548j-3p	215-221	7mer-m8	-0.02	67	-0.02	0	N/A
hsa-miR-548am-3p	215-221	7mer-m8	-0.02	67	-0.02	0	N/A
hsa-miR-548x-3p	215-221	7mer-m8	-0.02	67	-0.02	0	N/A
hsa-miR-548ae-3p	215-221	7mer-m8	-0.02	67	-0.02	0	N/A
hsa-miR-510-3p	219-225	7mer-1A	-0.07	92	-0.07	0	N/A
hsa-miR-2052	221-227	7mer-m8	-0.09	76	-0.09	0	N/A
hsa-miR-29b-1-5p	224-231	8mer	-0.23	95	-0.23	0	N/A
hsa-miR-10b-3p	230-236	7mer-m8	-0.06	75	-0.06	0	N/A
hsa-miR-5588-3p	235-241	7mer-m8	-0.17	84	-0.17	0	N/A
hsa-miR-4490	241-247	7mer-m8	-0.02	12	-0.02	0	N/A
hsa-miR-504-5p.1	244-250	7mer-m8	-0.16	92	-0.16	0.679	N/A
hsa-miR-6732-3p	245-252	8mer	-0.26	95	-0.26	0	N/A
hsa-miR-652-5p	246-252	7mer-1A	-0.12	81	-0.12	0	N/A
hsa-miR-610	250-256	7mer-m8	-0.05	31	-0.05	0.021	N/A
hsa-miR-7843-5p	256-262	7mer-m8	-0.15	89	-0.15	0.31	N/A
hsa-miR-4436b-3p	256-262	7mer-m8	-0.18	85	-0.18	0.31	N/A
hsa-miR-6735-5p	256-262	7mer-m8	-0.18	85	-0.18	0.31	N/A
hsa-miR-4632-5p	256-262	7mer-m8	-0.12	84	-0.12	0.31	N/A
hsa-miR-6879-5p	256-262	7mer-m8	-0.18	84	-0.18	0.31	N/A
hsa-miR-3616-3p	257-263	7mer-m8	-0.16	72	-0.16	0.31	N/A
hsa-miR-3150b-3p	262-268	7mer-m8	-0.15	82	-0.15	0	N/A
hsa-miR-4784	262-268	7mer-m8	-0.13	77	-0.13	0	N/A
hsa-miR-3150b-3p	267-273	7mer-m8	-0.18	87	-0.18	0	N/A
hsa-miR-4784	267-273	7mer-m8	-0.17	85	-0.17	0	N/A
hsa-miR-6856-5p	270-277	8mer	-0.29	98	-0.29	0	N/A
hsa-miR-6758-5p	270-277	8mer	-0.3	97	-0.3	0	N/A
hsa-miR-6832-5p	272-278	7mer-m8	-0.06	34	-0.06	0	N/A
hsa-miR-1277-3p	274-280	7mer-m8	-0.15	59	-0.15	0	N/A
hsa-miR-8072	283-289	7mer-m8	-0.35	88	-0.35	0	N/A
hsa-miR-3960	283-289	7mer-m8	-0.29	77	-0.29	0	N/A
hsa-miR-4524a-3p	291-297	7mer-m8	-0.12	75	-0.12	0.021	N/A
hsa-miR-4644	294-301	8mer	-0.18	85	-0.18	0.149	N/A
hsa-miR-4306	294-301	8mer	-0.15	82	-0.15	0.149	N/A
hsa-miR-185-5p	294-301	8mer	-0.15	81	-0.15	0.149	N/A
hsa-miR-5192	295-301	7mer-1A	-0.08	75	-0.08	0	N/A
hsa-miR-1268a	300-306	7mer-m8	-0.22	48	-0.22	0	N/A
hsa-miR-1268b	300-306	7mer-m8	-0.22	48	-0.22	0	N/A
hsa-miR-3196	302-308	7mer-1A	-0.24	61	-0.24	0	N/A
hsa-miR-3180	302-308	7mer-1A	-0.23	61	-0.23	0	N/A
hsa-miR-3180-3p	302-308	7mer-1A	-0.23	61	-0.23	0	N/A
hsa-miR-6816-5p	302-308	7mer-1A	-0.23	60	-0.23	0	N/A
hsa-miR-3151-5p	303-309	7mer-m8	-0.18	88	-0.18	0.417	N/A
hsa-miR-92a-2-5p	304-310	7mer-m8	-0.1	71	-0.1	0.072	N/A
hsa-miR-552-3p	307-313	7mer-m8	-0.06	55	-0.06	0.021	N/A
hsa-miR-6768-5p	309-315	7mer-m8	-0.07	78	-0.07	0	N/A
hsa-miR-6810-5p	314-320	7mer-m8	-0.22	92	-0.22	0	N/A
hsa-miR-3191-3p	314-320	7mer-1A	-0.21	87	-0.21	0	N/A
hsa-miR-4652-5p	314-320	7mer-1A	-0.17	77	-0.17	0	N/A
hsa-miR-3144-5p	314-320	7mer-1A	-0.14	70	-0.14	0	N/A
hsa-miR-1273f	318-324	7mer-m8	-0.02	43	-0.02	0	N/A
hsa-miR-6850-3p	324-330	7mer-m8	-0.27	91	-0.27	0	N/A
hsa-miR-6781-5p	327-333	7mer-m8	-0.21	64	-0.21	0	N/A
hsa-miR-4649-5p	338-345	8mer	-0.4	91	-0.4	0	N/A
hsa-miR-6729-5p	338-345	8mer	-0.37	90	-0.37	0	N/A
hsa-miR-6853-5p	342-348	7mer-m8	-0.14	66	-0.14	0	N/A
hsa-miR-615-5p	349-355	7mer-m8	-0.06	51	-0.06	0.072	N/A
hsa-miR-4787-5p	351-357	7mer-m8	-0.08	51	-0.08	0	N/A
hsa-miR-663a	353-359	7mer-m8	-0.19	67	-0.19	0.075	N/A
hsa-miR-6787-5p	353-359	7mer-m8	-0.15	61	-0.15	0.075	N/A
hsa-miR-1908-5p	353-359	7mer-m8	-0.15	61	-0.15	0.075	N/A
hsa-miR-3141	355-361	7mer-m8	-0.08	53	-0.08	0	N/A
hsa-miR-6836-5p	357-363	7mer-m8	-0.1	71	-0.1	0.075	N/A
hsa-miR-6132	357-363	7mer-m8	-0.1	68	-0.1	0.075	N/A
hsa-miR-1207-5p	358-364	7mer-m8	-0.1	69	-0.1	0	N/A
hsa-miR-4763-3p	358-364	7mer-m8	-0.07	63	-0.07	0	N/A
hsa-miR-6721-5p	359-365	7mer-m8	-0.05	47	-0.05	0.31	N/A
hsa-miR-486-3p	360-367	8mer	-0.18	69	-0.18	0	N/A
hsa-miR-4731-5p	363-369	7mer-m8	-0.06	62	-0.06	0	N/A
hsa-miR-4487	365-372	8mer	-0.18	84	-0.18	0	N/A
hsa-miR-3160-3p	366-372	7mer-1A	-0.08	62	-0.08	0	N/A
hsa-miR-558	366-372	7mer-1A	-0.01	30	-0.01	0	N/A
hsa-miR-4663	368-374	7mer-m8	-0.13	87	-0.13	0	N/A
hsa-miR-6090	374-380	7mer-m8	-0.15	89	-0.15	0	N/A
hsa-miR-6754-5p	376-382	7mer-m8	-0.02	38	-0.02	0	N/A
hsa-miR-4270	376-382	7mer-m8	-0.02	36	-0.02	0	N/A
hsa-miR-4441	376-382	7mer-m8	-0.02	35	-0.02	0	N/A
hsa-miR-7113-5p	377-383	7mer-m8	-0.02	23	-0.02	0	N/A
hsa-miR-6746-3p	382-388	7mer-m8	-0.28	82	-0.28	0	N/A
hsa-miR-3940-3p	393-399	7mer-m8	-0.19	71	-0.19	0	N/A
hsa-miR-708-5p	397-403	7mer-1A	-0.01	21	-0.01	0.06	N/A
hsa-miR-28-5p	397-403	7mer-1A	-0.01	19	-0.01	0.06	N/A
hsa-miR-3139	397-403	7mer-1A	-0.01	19	-0.01	0.06	N/A
hsa-miR-6763-3p	405-411	7mer-1A	-0.26	83	-0.26	0.31	N/A
hsa-miR-3679-3p	406-412	7mer-1A	-0.02	48	-0.02	0	N/A
hsa-miR-4446-5p	407-413	7mer-1A	-0.01	35	-0.01	0	N/A
hsa-miR-3667-3p	413-419	7mer-m8	-0.09	75	-0.09	0	N/A
hsa-miR-3127-3p	415-422	8mer	-0.37	97	-0.37	0	N/A
hsa-miR-6756-3p	415-422	8mer	-0.37	96	-0.37	0	N/A
hsa-miR-101-5p	421-427	7mer-m8	-0.07	81	-0.07	0	N/A
hsa-miR-4424	423-429	7mer-1A	-0.12	68	-0.12	0	N/A
hsa-miR-4682	424-431	8mer	-0.23	95	-0.23	0	N/A
hsa-miR-4653-5p	426-432	7mer-m8	-0.18	93	-0.18	0	N/A
hsa-miR-3921	426-432	7mer-m8	-0.16	90	-0.16	0	N/A
hsa-miR-6780a-3p	428-435	8mer	-0.33	97	-0.33	0	N/A
hsa-miR-6881-3p	429-435	7mer-1A	-0.12	82	-0.12	0	N/A
hsa-miR-7111-3p	429-435	7mer-1A	-0.06	68	-0.06	0	N/A
hsa-miR-4326	430-437	8mer	-0.38	98	-0.38	0	N/A
hsa-miR-26b-3p	433-439	7mer-1A	-0.08	69	-0.08	0.072	N/A
hsa-miR-4658	439-446	8mer	-0.29	97	-0.29	0	N/A
hsa-miR-6790-5p	439-446	8mer	-0.26	97	-0.26	0	N/A
hsa-miR-3659	439-445	7mer-1A	-0.12	78	-0.12	0	N/A
hsa-miR-574-5p	439-445	7mer-1A	-0.16	76	-0.16	0.31	N/A
hsa-miR-1238-5p	440-446	7mer-1A	-0.12	84	-0.12	0	N/A
hsa-miR-4758-5p	440-446	7mer-1A	-0.11	82	-0.11	0	N/A
hsa-miR-8081	441-447	7mer-1A	-0.08	74	-0.08	0	N/A
hsa-miR-887-5p	448-455	8mer	-0.26	95	-0.26	0	N/A
hsa-miR-30c-1-3p	448-454	7mer-1A	-0.17	92	-0.17	0	N/A
hsa-miR-6788-5p	448-454	7mer-1A	-0.19	92	-0.19	0	N/A
hsa-miR-30c-2-3p	448-454	7mer-1A	-0.17	91	-0.17	0	N/A
hsa-miR-30b-3p	448-454	7mer-1A	-0.15	78	-0.15	0	N/A
hsa-miR-3689a-3p	448-454	7mer-1A	-0.12	73	-0.12	0	N/A
hsa-miR-3689c	448-454	7mer-1A	-0.12	73	-0.12	0	N/A
hsa-miR-3689b-3p	448-454	7mer-1A	-0.12	73	-0.12	0	N/A
hsa-miR-1273h-5p	448-454	7mer-1A	-0.14	72	-0.14	0	N/A
hsa-miR-6779-5p	448-454	7mer-1A	-0.12	70	-0.12	0	N/A
hsa-miR-6780a-5p	448-454	7mer-1A	-0.09	63	-0.09	0	N/A
hsa-miR-450a-1-3p	449-455	7mer-1A	-0.1	77	-0.1	0.072	N/A
hsa-miR-6513-5p	449-455	7mer-1A	-0.01	45	-0.01	0	N/A
hsa-miR-3122	449-455	7mer-1A	-0.01	41	-0.01	0.072	N/A
hsa-miR-3913-5p	449-455	7mer-1A	-0.01	35	-0.01	0.072	N/A
hsa-miR-7977	466-473	8mer	-0.29	98	-0.29	0	N/A
hsa-miR-4676-3p	472-479	8mer	-0.06	70	-0.06	0.179	N/A
hsa-miR-452-5p	472-479	8mer	-0.06	68	-0.06	0.179	N/A
hsa-miR-892c-3p	472-479	8mer	-0.04	63	-0.04	0.179	N/A
hsa-miR-29b-2-5p	480-486	7mer-m8	-0.18	93	-0.18	0.409	N/A
hsa-miR-29b-1-5p	481-488	8mer	-0.2	94	-0.2	0.409	N/A
hsa-miR-3922-5p	492-498	7mer-1A	-0.14	82	-0.14	0	N/A
hsa-miR-561-5p	493-499	7mer-1A	-0.16	82	-0.16	0	N/A
hsa-miR-498	494-500	7mer-1A	-0.01	48	-0.01	0.075	N/A
hsa-miR-302a-5p	503-509	7mer-m8	-0.09	95	-0.09	0	N/A
hsa-miR-6852-3p	520-526	7mer-1A	-0.1	65	-0.1	0.409	N/A
hsa-miR-3909	520-526	7mer-1A	-0.1	64	-0.1	0.409	N/A
hsa-miR-3664-5p	524-531	8mer	-0.24	96	-0.24	0	N/A
hsa-miR-4714-5p	525-531	7mer-1A	-0.18	91	-0.18	0	N/A
hsa-miR-514a-5p	525-531	7mer-1A	-0.09	78	-0.09	0	N/A
hsa-miR-4284	533-539	7mer-m8	-0.21	96	-0.21	0	N/A
hsa-miR-6739-3p	546-552	7mer-1A	-0.06	61	-0.06	0	N/A
hsa-miR-8068	547-554	8mer	-0.13	80	-0.13	0	N/A
hsa-miR-8068	551-557	7mer-m8	-0.07	65	-0.07	0	N/A
hsa-miR-5692a	569-575	7mer-1A	-0.01	56	-0.01	0	N/A
hsa-miR-95-5p	572-578	7mer-m8	-0.04	57	-0.04	0.072	N/A
hsa-miR-342-3p	577-583	7mer-1A	-0.11	86	-0.11	3.281	N/A
hsa-miR-1229-3p	578-584	7mer-1A	-0.1	78	-0.1	0	N/A
hsa-miR-4273	580-586	7mer-m8	-0.11	92	-0.11	0	N/A
hsa-miR-7156-5p	580-586	7mer-m8	-0.16	91	-0.16	0	N/A
hsa-miR-2117	580-586	7mer-1A	-0.11	71	-0.11	0	N/A
hsa-miR-26b-3p	581-587	7mer-m8	-0.1	75	-0.1	0.625	N/A
hsa-miR-4687-3p	583-590	8mer	-0.34	97	-0.34	0.625	N/A
hsa-miR-7974	584-590	7mer-1A	-0.19	81	-0.19	0.625	N/A
hsa-miR-6504-5p	585-591	7mer-m8	-0.3	97	-0.3	2.337	0.18
hsa-miR-3064-5p	585-591	7mer-m8	-0.27	96	-0.27	2.337	0.18
hsa-miR-892b	586-592	7mer-m8	-0.3	95	-0.3	0	N/A
hsa-miR-203b-3p	589-595	7mer-m8	-0.15	91	-0.15	0	N/A
hsa-miR-4301	596-603	8mer	-0.41	99	-0.41	0	N/A
hsa-miR-3156-3p	597-603	7mer-m8	-0.19	90	-0.19	0	N/A
hsa-miR-4433a-5p	598-604	7mer-m8	-0.36	97	-0.36	0	N/A
hsa-miR-5588-3p	599-605	7mer-m8	-0.25	93	-0.25	0	N/A
hsa-miR-6882-5p	602-609	8mer	-0.33	98	-0.33	0	N/A
hsa-miR-300	604-610	7mer-m8	-0.13	95	-0.13	0	N/A
hsa-miR-381-3p	604-610	7mer-m8	-0.1	93	-0.1	0	N/A
hsa-miR-8063	609-615	7mer-1A	-0.01	54	-0.01	0	N/A
hsa-miR-4698	609-615	7mer-1A	-0.01	42	-0.01	0	N/A
hsa-miR-3156-5p	614-620	7mer-1A	-0.17	91	-0.17	0	N/A
hsa-miR-4477a	617-624	8mer	-0.18	97	-0.18	0	N/A
hsa-miR-126-5p	627-633	7mer-1A	-0.11	92	-0.11	0.31	N/A
hsa-miR-4795-3p	627-634	8mer	-0.08	84	-0.08	0	N/A
hsa-miR-125b-1-3p	632-638	7mer-m8	-0.37	95	-0.37	0.072	N/A
hsa-miR-5587-3p	635-641	7mer-m8	-0.33	93	-0.04	0	N/A
hsa-miR-1181	640-646	7mer-m8	-0.34	72	-0.04	0.021	N/A
hsa-miR-4433b-3p	648-654	7mer-m8	-0.02	44	0	0	N/A
hsa-miR-6847-5p	651-657	7mer-m8	-0.02	31	0	0	N/A
hsa-miR-6869-3p	666-672	7mer-m8	-0.21	67	-0.02	0	N/A
hsa-miR-4258	670-676	7mer-1A	-0.19	79	-0.02	0	N/A
hsa-miR-7108-3p	670-676	7mer-1A	-0.08	56	-0.01	0	N/A
hsa-miR-4290	674-680	7mer-m8	-0.02	26	0	0	N/A
hsa-miR-6878-3p	686-692	7mer-m8	-0.02	40	0	0	N/A
hsa-miR-6744-3p	686-692	7mer-1A	-0.01	32	0	0	N/A
hsa-miR-4757-5p	686-692	7mer-1A	-0.01	22	0	0	N/A
hsa-miR-3922-3p	687-693	7mer-m8	-0.02	37	0	0	N/A
hsa-miR-3176	687-693	7mer-m8	-0.02	37	0	0	N/A
hsa-miR-193b-3p	688-694	7mer-m8	-0.08	62	-0.01	0.042	< 0.1
hsa-miR-193a-3p	688-694	7mer-m8	-0.08	61	-0.01	0.042	< 0.1
hsa-miR-203b-3p	691-697	7mer-m8	-0.02	47	0	0	N/A
hsa-miR-4539	692-698	7mer-m8	-0.02	46	0	0	N/A
hsa-miR-345-3p	694-700	7mer-m8	-0.02	39	0	0	N/A
hsa-miR-6846-3p	697-704	8mer	-0.18	85	-0.02	0	N/A
hsa-miR-6859-3p	698-704	7mer-1A	-0.14	74	-0.02	0	N/A
hsa-miR-4750-3p	699-705	7mer-m8	-0.1	78	-0.01	0	N/A
hsa-miR-4293	702-708	7mer-m8	-0.02	36	0	0	N/A
hsa-miR-6849-3p	704-710	7mer-m8	-0.02	29	0	0	N/A
hsa-miR-3194-5p	705-711	7mer-m8	-0.02	36	0	0	N/A
hsa-miR-4707-5p	719-725	7mer-m8	-0.1	64	-0.01	0	N/A
hsa-miR-1225-3p	722-728	7mer-m8	-0.02	34	0	0.021	N/A
hsa-miR-3186-3p	728-734	7mer-m8	-0.17	65	-0.02	0	N/A
hsa-miR-7108-3p	739-745	7mer-m8	-0.09	58	-0.01	0	N/A
hsa-miR-7108-3p	744-750	7mer-m8	-0.02	17	0	0	N/A
hsa-miR-4707-3p	745-751	7mer-m8	-0.08	30	-0.01	0	N/A
hsa-miR-181d-3p	751-757	7mer-m8	-0.02	9	0	0	N/A
hsa-miR-4286	755-761	7mer-1A	-0.01	25	0	0	N/A
hsa-miR-1292-3p	764-770	7mer-m8	-0.24	70	-0.03	0	N/A
hsa-miR-6869-3p	766-772	7mer-m8	-0.17	63	-0.02	0	N/A
hsa-miR-1908-3p	768-775	8mer	-0.41	92	-0.04	0	N/A
hsa-miR-4665-3p	769-775	7mer-m8	-0.14	82	-0.02	0	N/A
hsa-miR-6795-3p	773-779	7mer-m8	-0.02	34	0	0	N/A
hsa-miR-4640-3p	775-781	7mer-m8	-0.02	13	0	0	N/A
hsa-miR-4758-3p	780-786	7mer-m8	-0.08	72	-0.01	0	N/A
hsa-miR-4323	781-787	7mer-m8	-0.02	17	0	0	N/A
hsa-miR-4787-3p	789-795	7mer-m8	-0.07	36	-0.01	0	N/A
hsa-miR-7160-3p	805-811	7mer-m8	-0.02	36	0	0	N/A
hsa-miR-6785-5p	808-815	8mer	-0.03	47	0	0	N/A
hsa-miR-6883-5p	808-815	8mer	-0.03	42	0	0	N/A
hsa-miR-4728-5p	808-815	8mer	-0.03	40	0	0	N/A
hsa-miR-149-3p	808-815	8mer	-0.03	38	0	0	N/A
hsa-miR-6799-5p	809-815	7mer-1A	-0.01	35	0	0	N/A
hsa-miR-3689a-3p	809-815	7mer-m8	-0.02	30	0	0	N/A
hsa-miR-3689c	809-815	7mer-m8	-0.02	29	0	0	N/A
hsa-miR-6779-5p	809-815	7mer-m8	-0.02	29	0	0	N/A
hsa-miR-3689b-3p	809-815	7mer-m8	-0.02	29	0	0	N/A
hsa-miR-30b-3p	809-815	7mer-m8	-0.02	29	0	0	N/A
hsa-miR-1273h-5p	809-815	7mer-m8	-0.02	28	0	0	N/A
hsa-miR-6780a-5p	809-815	7mer-m8	-0.02	27	0	0	N/A
hsa-miR-7106-5p	809-815	7mer-1A	-0.01	19	0	0	N/A
hsa-miR-3192-5p	810-817	8mer	-0.03	57	0	0.021	N/A
hsa-miR-619-5p	811-817	7mer-1A	-0.01	44	0	0	N/A
hsa-miR-204-3p	811-817	7mer-1A	-0.01	39	0	0	N/A
hsa-miR-6506-5p	811-817	7mer-1A	-0.01	36	0	0	N/A
hsa-miR-4314	811-818	8mer	-0.03	29	0	0	N/A
hsa-miR-4646-5p	811-817	7mer-1A	-0.01	23	0	0	N/A
hsa-miR-6838-3p	814-825	non-canonical	N/A	N/A	N/A	0	N/A
hsa-miR-6838-3p	814-825	non-canonical	N/A	N/A	N/A	0	N/A
hsa-miR-103a-2-5p	815-821	7mer-1A	-0.01	21	0	0	N/A
hsa-miR-370-3p	818-824	7mer-1A	-0.02	54	0	0.031	N/A
hsa-miR-6893-3p	818-824	7mer-1A	-0.04	47	0	0.031	N/A
hsa-miR-1976	819-825	7mer-m8	-0.02	58	0	0	N/A
hsa-miR-4767	820-831	non-canonical	N/A	N/A	N/A	0	N/A
hsa-miR-4767	820-831	non-canonical	N/A	N/A	N/A	0	N/A
hsa-miR-3180	826-832	7mer-1A	-0.17	47	-0.02	0	N/A
hsa-miR-3180-3p	826-832	7mer-1A	-0.17	47	-0.02	0	N/A
hsa-miR-3196	826-832	7mer-1A	-0.16	45	-0.02	0	N/A
hsa-miR-6816-5p	826-832	7mer-1A	-0.14	43	-0.02	0	N/A
hsa-miR-3675-5p	827-833	7mer-m8	-0.08	70	-0.01	0	N/A
hsa-miR-7704	837-843	7mer-m8	-0.1	61	-0.01	0	N/A
hsa-miR-1915-3p	841-847	7mer-m8	-0.02	53	0	0	N/A
hsa-miR-6764-5p	841-847	7mer-m8	-0.02	50	0	0	N/A
hsa-miR-764	847-853	7mer-m8	-0.02	67	0	0	N/A
hsa-miR-6877-5p	855-861	7mer-1A	-0.22	75	-0.02	0	N/A
hsa-miR-6781-5p	855-861	7mer-1A	-0.16	54	-0.02	0	N/A
hsa-miR-939-3p	857-863	7mer-m8	-0.02	47	0	0	N/A
hsa-miR-661	858-864	7mer-m8	-0.02	29	0	0	N/A
hsa-miR-2861	860-866	7mer-m8	-0.02	30	0	0	N/A
hsa-miR-6749-5p	861-867	7mer-m8	-0.02	2	0	0	N/A
hsa-miR-4707-3p	867-873	7mer-1A	-0.18	50	-0.02	0	N/A
hsa-miR-6747-3p	870-876	7mer-1A	-0.01	23	0	0	N/A
hsa-miR-4722-3p	870-876	7mer-1A	-0.02	20	0	0	N/A
hsa-miR-6727-3p	870-876	7mer-1A	-0.01	16	0	0	N/A
hsa-miR-1976	871-877	7mer-m8	-0.02	58	0	0	N/A
hsa-miR-660-3p	872-878	7mer-m8	-0.02	28	0	0	N/A
hsa-miR-6829-3p	873-879	7mer-m8	-0.02	37	0	0	N/A
hsa-miR-6791-3p	873-879	7mer-m8	-0.02	37	0	0	N/A
hsa-miR-1281	874-880	7mer-m8	-0.11	49	-0.01	0.021	N/A
hsa-miR-4258	877-883	7mer-1A	-0.22	84	-0.02	0	N/A
hsa-miR-7108-3p	877-883	7mer-1A	-0.13	64	-0.01	0	N/A
hsa-miR-4281	879-885	7mer-m8	-0.02	41	0	0	N/A
hsa-miR-7108-3p	891-898	8mer	-0.42	96	-0.04	0	N/A
hsa-miR-4258	892-898	7mer-1A	-0.21	83	-0.02	0	N/A
hsa-miR-657	899-905	7mer-m8	-0.02	43	0	0.021	N/A
hsa-miR-6886-5p	901-907	7mer-m8	-0.14	65	-0.02	0	N/A
hsa-miR-371a-3p	905-911	7mer-m8	-0.14	83	-0.02	0	N/A
hsa-miR-125b-2-3p	909-915	7mer-m8	-0.02	49	0	0	N/A
hsa-miR-6743-3p	922-928	7mer-m8	-0.2	69	-0.02	0	N/A
hsa-miR-1289	929-935	7mer-m8	-0.05	47	-0.01	0.021	N/A
hsa-miR-4743-5p	933-939	7mer-m8	-0.15	69	-0.02	0.075	N/A
hsa-miR-1295a	935-941	7mer-m8	-0.13	71	-0.01	0.021	N/A
hsa-miR-652-5p	940-947	8mer	-0.03	37	0	0	N/A
hsa-miR-6732-3p	941-947	7mer-1A	-0.01	23	0	0	N/A
hsa-miR-6803-3p	953-959	7mer-m8	-0.13	67	-0.01	0	N/A
hsa-miR-1292-3p	957-963	7mer-m8	-0.15	47	-0.02	0	N/A
hsa-miR-4783-5p	958-964	7mer-m8	-0.13	61	-0.01	0	N/A
hsa-miR-3178	960-966	7mer-m8	-0.02	11	0	0	N/A
hsa-miR-744-5p	963-969	7mer-m8	-0.1	56	-0.01	0.458	N/A
hsa-miR-4781-5p	964-970	7mer-m8	-0.06	26	-0.01	0	N/A
hsa-miR-6090	967-973	7mer-m8	-0.02	43	0	0	N/A
hsa-miR-4497	970-977	8mer	-0.27	80	-0.03	0	N/A
hsa-miR-218-1-3p	974-980	7mer-m8	-0.02	37	0	0	N/A
hsa-miR-1972	985-991	7mer-m8	-0.02	21	0	0	N/A
hsa-miR-4755-3p	987-993	7mer-m8	-0.04	49	0	0	N/A
hsa-miR-4283	1001-1007	7mer-m8	-0.02	35	0	0	N/A
hsa-miR-4508	1002-1009	8mer	-0.17	80	-0.02	0	N/A
hsa-miR-5090	1003-1009	7mer-1A	-0.21	74	-0.02	0	N/A
hsa-miR-6775-5p	1003-1009	7mer-1A	-0.21	72	-0.02	0	N/A
hsa-miR-6727-5p	1003-1009	7mer-m8	-0.19	68	-0.02	0	N/A
hsa-miR-4283	1008-1015	8mer	-0.03	43	0	0	N/A
hsa-miR-4489	1009-1015	7mer-1A	-0.07	50	-0.01	0	N/A
hsa-miR-185-3p	1009-1015	7mer-1A	-0.04	27	0	0	N/A
hsa-miR-3151-5p	1010-1016	7mer-m8	-0.09	74	-0.01	0.021	N/A
hsa-miR-1296-3p	1011-1017	7mer-m8	-0.02	40	0	0	N/A
hsa-miR-4745-5p	1012-1018	7mer-m8	-0.08	56	-0.01	0	N/A
hsa-miR-4481	1012-1018	7mer-m8	-0.02	36	0	0	N/A
hsa-miR-4693-3p	1014-1020	7mer-m8	-0.02	21	0	0	N/A
hsa-miR-6724-5p	1027-1038	non-canonical	N/A	N/A	N/A	0	N/A
hsa-miR-6724-5p	1027-1038	non-canonical	N/A	N/A	N/A	0	N/A
hsa-miR-7160-3p	1033-1039	7mer-m8	-0.02	36	0	0	N/A
hsa-miR-6785-5p	1036-1042	7mer-m8	-0.02	40	0	0	N/A
hsa-miR-6883-5p	1036-1042	7mer-m8	-0.02	35	0	0	N/A
hsa-miR-4728-5p	1036-1042	7mer-m8	-0.02	33	0	0	N/A
hsa-miR-149-3p	1036-1042	7mer-m8	-0.02	31	0	0	N/A
hsa-miR-3195	1041-1047	7mer-m8	-0.28	70	-0.03	0	N/A
hsa-miR-7706	1044-1050	7mer-m8	-0.17	74	-0.02	0	N/A
hsa-miR-1252-5p	1048-1054	7mer-m8	-0.02	20	0	0.021	N/A
hsa-miR-4533	1049-1055	7mer-m8	-0.02	29	0	0	N/A
hsa-miR-4747-5p	1050-1056	7mer-m8	-0.02	32	0	0	N/A
hsa-miR-5196-5p	1050-1056	7mer-m8	-0.02	31	0	0	N/A
hsa-miR-4271	1051-1058	8mer	-0.03	45	0	0	N/A
hsa-miR-4725-3p	1051-1058	8mer	-0.03	32	0	0	N/A
hsa-miR-6780b-5p	1051-1058	8mer	-0.03	31	0	0	N/A
hsa-miR-2110	1052-1058	7mer-m8	-0.02	22	0	0	N/A
hsa-miR-4700-5p	1053-1059	7mer-m8	-0.05	50	-0.01	0.021	N/A
hsa-miR-4667-5p	1053-1059	7mer-m8	-0.05	49	-0.01	0.021	N/A
hsa-miR-8089	1053-1059	7mer-m8	-0.03	34	0	0.021	N/A
hsa-miR-4731-5p	1054-1060	7mer-m8	-0.05	54	-0.01	0	N/A
hsa-miR-3648	1064-1070	7mer-m8	-0.23	61	-0.03	0	N/A
hsa-miR-3918	1068-1074	7mer-m8	-0.02	39	0	0	N/A
hsa-miR-4685-5p	1069-1075	7mer-m8	-0.02	40	0	0	N/A
hsa-miR-6837-5p	1069-1075	7mer-m8	-0.02	36	0	0	N/A
hsa-miR-1915-3p	1070-1076	7mer-m8	-0.02	53	0	0	N/A
hsa-miR-6764-5p	1070-1076	7mer-m8	-0.02	50	0	0	N/A
hsa-miR-500b-3p	1072-1079	8mer	-0.03	64	0	0	N/A
hsa-miR-6862-3p	1074-1080	7mer-m8	-0.02	43	0	0	N/A
hsa-miR-6784-3p	1074-1080	7mer-m8	-0.02	42	0	0	N/A
hsa-miR-2114-3p	1078-1084	7mer-m8	-0.04	46	0	0.021	N/A
hsa-miR-6823-3p	1078-1084	7mer-m8	-0.02	35	0	0.021	N/A
hsa-miR-4508	1087-1093	7mer-m8	-0.1	63	-0.01	0	N/A
hsa-miR-744-5p	1088-1094	7mer-m8	-0.26	80	-0.03	0.494	N/A
hsa-miR-2277-5p	1090-1096	7mer-m8	-0.33	82	-0.03	0	N/A
hsa-miR-885-3p	1096-1102	7mer-m8	-0.02	31	0	0.021	N/A
hsa-miR-486-3p	1098-1104	7mer-m8	-0.02	15	0	0	N/A
hsa-miR-6743-5p	1099-1105	7mer-m8	-0.05	34	-0.01	0	N/A
hsa-miR-4688	1099-1105	7mer-m8	-0.02	9	0	0	N/A
hsa-miR-4640-5p	1104-1110	7mer-m8	-0.09	50	-0.01	0	N/A
hsa-miR-4726-5p	1104-1110	7mer-m8	-0.03	25	0	0	N/A
hsa-miR-6895-5p	1105-1111	7mer-m8	-0.02	14	0	0	N/A
hsa-miR-3918	1106-1112	7mer-m8	-0.05	59	-0.01	0	N/A
hsa-miR-6836-5p	1107-1114	8mer	-0.13	75	-0.01	0.021	N/A
hsa-miR-6132	1107-1114	8mer	-0.12	72	-0.01	0.021	N/A
hsa-miR-1909-3p	1108-1114	7mer-1A	-0.05	52	-0.01	0	N/A
hsa-miR-6722-3p	1108-1114	7mer-1A	-0.04	47	-0.01	0	N/A
hsa-miR-1205	1109-1115	7mer-m8	-0.02	49	0	0.021	N/A
hsa-miR-6737-3p	1114-1120	7mer-m8	-0.02	36	0	0	N/A
hsa-miR-7157-3p	1114-1120	7mer-m8	-0.02	35	0	0	N/A
hsa-miR-5008-3p	1114-1120	7mer-m8	-0.02	35	0	0	N/A
hsa-miR-6890-3p	1120-1126	7mer-1A	-0.01	43	0	0	N/A
hsa-miR-1304-3p	1121-1127	7mer-m8	-0.02	38	0	0	N/A
hsa-miR-6878-3p	1125-1132	8mer	-0.04	54	0	0	N/A
hsa-miR-4757-5p	1125-1131	7mer-1A	-0.02	41	0	0	N/A
hsa-miR-6744-3p	1125-1131	7mer-1A	-0.01	32	0	0	N/A
hsa-miR-4743-5p	1135-1141	7mer-1A	-0.09	44	-0.01	0.075	N/A
hsa-miR-3922-3p	1137-1143	7mer-1A	-0.03	48	0	0	N/A
hsa-miR-3176	1137-1143	7mer-1A	-0.01	32	0	0	N/A
hsa-miR-3190-5p	1137-1143	7mer-1A	-0.01	18	0	0	N/A
hsa-miR-4632-3p	1146-1152	7mer-m8	-0.15	57	-0.02	0	N/A
hsa-miR-1908-3p	1148-1154	7mer-m8	-0.22	69	-0.02	0	N/A
hsa-miR-3177-3p	1161-1167	7mer-m8	-0.11	64	-0.01	0	N/A
hsa-miR-564	1162-1168	7mer-m8	-0.02	7	0	0	N/A
hsa-miR-5090	1165-1171	7mer-m8	-0.02	1	0	0	N/A
hsa-miR-6775-5p	1165-1171	7mer-m8	-0.02	0	0	0	N/A
hsa-miR-744-5p	1166-1172	7mer-m8	-0.13	62	-0.01	0	N/A
hsa-miR-2277-5p	1168-1174	7mer-m8	-0.26	72	-0.03	0	N/A
hsa-miR-2277-3p	1172-1178	7mer-m8	-0.02	30	0	0	N/A
hsa-miR-6784-5p	1178-1184	7mer-1A	-0.13	67	-0.01	0	N/A
hsa-miR-6777-3p	1183-1189	7mer-1A	-0.01	21	0	0	N/A
hsa-miR-3648	1207-1214	8mer	-0.81	99	-0.07	0	N/A
hsa-miR-6869-3p	1208-1214	7mer-1A	-0.25	72	-0.03	0	N/A
hsa-miR-3190-3p	1223-1229	7mer-1A	-0.07	60	-0.01	0	N/A
hsa-miR-6833-5p	1223-1229	7mer-m8	-0.03	53	0	0	N/A
hsa-miR-7114-5p	1224-1230	7mer-m8	-0.18	90	-0.02	0	N/A
hsa-miR-4318	1225-1231	7mer-m8	-0.17	87	-0.02	0	N/A
hsa-miR-4499	1228-1234	7mer-1A	-0.13	85	-0.01	0	N/A
hsa-miR-4463	1228-1234	7mer-1A	-0.04	72	0	0	N/A
hsa-miR-151a-3p	1228-1234	7mer-m8	-0.12	68	-0.01	1.707	N/A
hsa-miR-4305	1230-1236	7mer-1A	-0.14	69	-0.02	0	N/A
hsa-miR-8078	1232-1238	7mer-1A	-0.11	71	-0.01	0.409	N/A
hsa-miR-3120-5p	1234-1240	7mer-1A	-0.06	71	-0.01	0	N/A
hsa-miR-6888-3p	1234-1240	7mer-m8	-0.02	35	0	0.409	N/A
hsa-miR-4632-3p	1251-1257	7mer-m8	-0.13	53	-0.01	0.409	N/A
hsa-miR-6746-3p	1255-1261	7mer-m8	-0.16	64	-0.02	0	N/A
hsa-miR-6792-5p	1260-1266	7mer-m8	-0.02	48	0	0	N/A
hsa-miR-125a-3p	1280-1286	7mer-m8	-0.02	31	0	0.507	N/A
hsa-miR-3665	1281-1288	8mer	-0.22	88	-0.02	0	N/A
hsa-miR-657	1282-1288	7mer-1A	-0.01	29	0	0.021	N/A
hsa-miR-6811-5p	1283-1289	7mer-1A	-0.04	58	0	0	N/A
hsa-miR-6511b-5p	1283-1289	7mer-1A	-0.02	50	0	0	N/A
hsa-miR-4327	1285-1291	7mer-m8	-0.02	16	0	0	N/A
hsa-miR-6795-3p	1299-1305	7mer-m8	-0.1	74	-0.01	0	N/A
hsa-miR-4749-3p	1300-1306	7mer-m8	-0.11	70	-0.01	0	N/A
hsa-miR-1199-3p	1304-1310	7mer-1A	-0.25	85	-0.03	0.021	N/A
hsa-miR-4283	1313-1319	7mer-m8	-0.02	35	0	0	N/A
hsa-miR-6848-5p	1314-1320	7mer-m8	-0.03	15	0	0	N/A
hsa-miR-6846-5p	1314-1320	7mer-m8	-0.02	9	0	0	N/A
hsa-miR-4781-5p	1317-1324	8mer	-0.33	85	-0.03	0	N/A
hsa-miR-6869-3p	1328-1334	7mer-m8	-0.37	87	-0.04	0	N/A
hsa-miR-4446-5p	1339-1345	7mer-1A	-0.01	28	0	0	N/A
hsa-miR-5009-5p	1347-1353	7mer-m8	-0.07	62	-0.01	0.646	N/A
hsa-miR-8058	1347-1353	7mer-m8	-0.05	56	-0.01	0.646	N/A
hsa-miR-8071	1349-1355	7mer-m8	-0.16	86	-0.02	0.409	N/A
hsa-miR-363-5p	1350-1357	8mer	-0.2	87	-0.02	0.505	N/A
hsa-miR-6745	1350-1357	8mer	-0.18	84	-0.02	0.505	N/A
hsa-miR-1293	1351-1357	7mer-1A	-0.09	71	-0.01	0.021	N/A
hsa-miR-4483	1351-1357	7mer-1A	-0.04	67	-0.01	0.021	N/A
hsa-miR-6766-5p	1351-1357	7mer-1A	-0.1	51	-0.01	0	N/A
hsa-miR-6756-5p	1351-1357	7mer-1A	-0.09	46	-0.01	0	N/A
hsa-miR-6776-5p	1352-1359	8mer	-0.13	80	-0.01	0	N/A
hsa-miR-6861-5p	1353-1359	7mer-1A	-0.07	64	-0.01	0	N/A
hsa-miR-4314	1354-1360	7mer-1A	-0.11	69	-0.01	0.409	N/A
hsa-miR-152-5p	1356-1363	8mer	-0.07	51	-0.01	0.452	N/A
hsa-miR-597-3p	1357-1363	7mer-1A	-0.01	25	0	0.409	N/A
hsa-miR-182-3p	1357-1363	7mer-1A	-0.01	11	0	0	N/A
hsa-miR-4463	1361-1367	7mer-m8	-0.02	55	0	0	N/A
hsa-miR-4494	1362-1368	7mer-m8	-0.02	35	0	0.31	N/A
hsa-miR-8080	1372-1378	7mer-m8	-0.02	30	0	0	N/A
hsa-miR-497-3p	1378-1384	7mer-1A	-0.01	55	0	0.445	N/A
hsa-miR-3978	1389-1395	7mer-m8	-0.02	64	0	0	N/A
hsa-miR-875-3p	1390-1397	8mer	-0.03	51	0	0.072	N/A
hsa-miR-6128	1391-1397	7mer-1A	-0.04	66	0	0.075	N/A
hsa-miR-1299	1391-1397	7mer-m8	-0.02	24	0	0.021	N/A
hsa-miR-4436b-5p	1401-1407	7mer-m8	-0.02	49	0	0	N/A
hsa-miR-6887-3p	1405-1411	7mer-m8	-0.15	71	-0.02	0	N/A
hsa-miR-4640-3p	1407-1413	7mer-m8	-0.05	44	-0.01	0	N/A
hsa-miR-6859-3p	1408-1414	7mer-m8	-0.16	79	-0.02	0	N/A
hsa-miR-1260a	1427-1433	7mer-m8	-0.05	52	-0.01	0.349	N/A
hsa-miR-1260b	1427-1433	7mer-m8	-0.05	51	-0.01	0.349	N/A
hsa-miR-1224-3p	1427-1433	7mer-1A	-0.01	30	0	0.075	N/A
hsa-miR-1470	1431-1437	7mer-1A	-0.09	85	-0.01	0	N/A
hsa-miR-4667-3p	1431-1437	7mer-1A	-0.01	21	0	0	N/A
hsa-miR-4469	1432-1438	7mer-m8	-0.02	59	0	0	N/A
hsa-miR-7106-3p	1433-1439	7mer-m8	-0.08	58	-0.01	0	N/A
hsa-miR-6736-3p	1435-1441	7mer-m8	-0.1	78	-0.01	0	N/A
hsa-miR-4267	1436-1442	7mer-m8	-0.08	78	-0.01	0	N/A
hsa-miR-7977	1438-1445	8mer	-0.09	79	-0.01	0	N/A
hsa-miR-6508-3p	1445-1451	7mer-m8	-0.02	28	0	0	N/A
hsa-miR-6762-5p	1446-1452	7mer-m8	-0.1	52	-0.01	0.072	N/A
hsa-miR-6845-5p	1446-1452	7mer-m8	-0.08	47	-0.01	0.072	N/A
hsa-miR-4685-5p	1450-1456	7mer-1A	-0.01	31	0	0.415	N/A
hsa-miR-7113-5p	1450-1456	7mer-1A	-0.02	30	0	0.409	N/A
hsa-miR-6837-5p	1450-1456	7mer-1A	-0.01	28	0	0.415	N/A
hsa-miR-5586-5p	1452-1458	7mer-1A	-0.01	29	0	0	N/A
hsa-miR-3177-3p	1460-1466	7mer-m8	-0.37	92	-0.04	0	N/A
hsa-miR-564	1461-1467	7mer-m8	-0.23	77	-0.03	0.021	N/A
hsa-miR-612	1464-1470	7mer-m8	-0.02	39	0	0.411	N/A
hsa-miR-5189-5p	1464-1470	7mer-m8	-0.02	28	0	0.411	N/A
hsa-miR-3187-5p	1464-1470	7mer-m8	-0.02	28	0	0.411	N/A
hsa-miR-1285-3p	1464-1470	7mer-m8	-0.02	26	0	0.411	N/A
hsa-miR-6860	1464-1470	7mer-m8	-0.02	25	0	0.411	N/A
hsa-miR-939-3p	1465-1471	7mer-m8	-0.12	80	-0.01	0	N/A
hsa-miR-7851-3p	1466-1472	7mer-m8	-0.03	34	0	0	N/A
hsa-miR-3661	1467-1474	8mer	-0.12	69	-0.01	0.349	N/A
hsa-miR-631	1467-1474	8mer	-0.12	63	-0.01	0.349	N/A
hsa-miR-1228-3p	1478-1484	7mer-1A	-0.01	31	0	0	N/A
hsa-miR-513b-3p	1482-1488	7mer-m8	-0.02	25	0	0	N/A
hsa-miR-510-3p	1487-1493	7mer-1A	-0.01	43	0	0	N/A
hsa-miR-193b-5p	1491-1497	7mer-m8	-0.09	58	-0.01	0.445	N/A
hsa-miR-6722-3p	1494-1500	7mer-m8	-0.26	91	-0.03	0.409	N/A
hsa-miR-1909-3p	1494-1500	7mer-m8	-0.25	91	-0.03	0.409	N/A
hsa-miR-6882-5p	1501-1507	7mer-m8	-0.13	88	-0.01	0	N/A
hsa-miR-570-3p	1505-1511	7mer-m8	-0.02	25	0	0	N/A
hsa-miR-498	1511-1517	7mer-1A	-0.01	48	0	0.075	N/A
hsa-miR-1305	1512-1518	7mer-1A	-0.01	49	0	0	N/A
hsa-miR-4328	1515-1521	7mer-m8	-0.02	47	0	0	N/A
hsa-miR-4676-5p	1518-1524	7mer-m8	-0.17	96	-0.02	0.021	N/A
hsa-miR-575	1518-1524	7mer-m8	-0.15	95	-0.02	0.021	N/A
hsa-miR-34c-3p	1526-1532	7mer-m8	-0.02	31	0	0.507	N/A
hsa-miR-3193	1533-1539	7mer-1A	-0.21	82	-0.02	0	N/A
hsa-miR-1539	1533-1539	7mer-1A	-0.18	74	-0.02	0	N/A
hsa-miR-3074-5p	1534-1541	8mer	-0.16	95	-0.02	0.409	N/A
hsa-miR-7152-5p	1535-1541	7mer-1A	-0.01	35	0	0	N/A
hsa-miR-8088	1544-1550	7mer-1A	-0.21	74	-0.02	0	N/A
hsa-miR-3615	1545-1552	8mer	-0.5	97	-0.05	0	N/A
hsa-miR-3675-3p	1548-1554	7mer-1A	-0.06	72	-0.01	0	N/A
hsa-miR-16-1-3p	1552-1558	7mer-1A	-0.01	27	0	0.445	N/A
hsa-miR-222-5p	1553-1559	7mer-1A	-0.05	55	-0.01	0	N/A
hsa-miR-1270	1559-1565	7mer-m8	-0.02	41	0	0	N/A
hsa-miR-4683	1559-1565	7mer-1A	-0.02	41	0	0	N/A
hsa-miR-620	1559-1565	7mer-m8	-0.02	38	0	0	N/A
hsa-miR-1243	1562-1568	7mer-1A	-0.05	56	-0.01	0	N/A
hsa-miR-3654	1562-1568	7mer-1A	-0.01	44	0	0	N/A
hsa-miR-24-1-5p	1565-1571	7mer-m8	-0.1	54	-0.01	0	N/A
hsa-miR-24-2-5p	1565-1571	7mer-m8	-0.08	44	-0.01	0	N/A
hsa-miR-656-5p	1577-1583	7mer-m8	-0.12	72	-0.01	0	N/A
hsa-miR-579-5p	1580-1586	7mer-m8	-0.27	86	-0.03	0	N/A
hsa-miR-2277-5p	1582-1588	7mer-1A	-0.39	88	-0.04	0	N/A
hsa-miR-4479	1582-1588	7mer-1A	-0.3	81	-0.03	0	N/A
hsa-miR-4787-3p	1584-1590	7mer-1A	-0.1	48	-0.01	0	N/A
hsa-miR-675-3p	1586-1592	7mer-m8	-0.12	85	-0.01	0	N/A
hsa-miR-223-5p	1588-1594	7mer-1A	-0.03	32	0	0	N/A
hsa-miR-5010-3p	1590-1597	8mer	-0.07	78	-0.01	0	N/A
hsa-miR-2113	1591-1597	7mer-1A	-0.01	42	0	0	N/A
hsa-miR-129-5p	1599-1605	7mer-1A	-0.01	47	0	1.013	< 0.1
hsa-miR-193b-5p	1603-1610	8mer	-0.37	95	-0.04	0	N/A
hsa-miR-3170	1604-1611	8mer	-0.42	98	-0.04	0	N/A
hsa-miR-6855-5p	1604-1611	8mer	-0.41	98	-0.04	0	N/A
hsa-miR-5572	1605-1612	8mer	-0.32	97	-0.03	0	N/A
hsa-miR-6812-5p	1605-1611	7mer-1A	-0.18	78	-0.02	0	N/A
hsa-miR-6737-5p	1605-1611	7mer-1A	-0.14	73	-0.02	0	N/A
hsa-miR-6819-5p	1605-1611	7mer-1A	-0.11	66	-0.01	0	N/A
hsa-miR-450a-2-3p	1606-1612	7mer-1A	-0.28	93	-0.03	0	N/A
hsa-miR-4260	1606-1612	7mer-1A	-0.2	88	-0.02	0	N/A
hsa-miR-6839-3p	1628-1634	7mer-m8	-0.16	84	-0.02	0	N/A
hsa-miR-629-5p	1628-1634	7mer-1A	-0.1	75	-0.01	0	N/A
hsa-miR-6793-5p	1629-1635	7mer-m8	-0.17	84	-0.02	0	N/A
hsa-miR-132-5p	1632-1638	7mer-1A	-0.14	67	-0.02	0	N/A
hsa-miR-3605-3p	1633-1639	7mer-m8	-0.2	78	-0.02	0	N/A
hsa-miR-2114-3p	1637-1644	8mer	-0.28	93	-0.03	0.075	N/A
hsa-miR-6823-3p	1637-1644	8mer	-0.25	91	-0.03	0.075	N/A
hsa-miR-1199-5p	1639-1645	7mer-m8	-0.18	89	-0.02	0.411	N/A
hsa-miR-6751-3p	1639-1645	7mer-m8	-0.15	84	-0.02	0.411	N/A
hsa-miR-548ay-3p	1645-1651	7mer-1A	-0.03	75	0	0.347	N/A
hsa-miR-548at-3p	1645-1651	7mer-1A	-0.02	65	0	0.347	N/A
hsa-miR-548as-3p	1645-1651	7mer-1A	-0.01	48	0	0.31	N/A
hsa-miR-548ap-3p	1645-1651	7mer-1A	-0.02	36	0	0.347	N/A
hsa-miR-548aa	1645-1651	7mer-1A	-0.02	36	0	0.347	N/A
hsa-miR-548t-3p	1645-1651	7mer-1A	-0.02	36	0	0.347	N/A
hsa-miR-583	1652-1658	7mer-1A	-0.02	56	0	0.021	N/A
hsa-miR-1276	1652-1658	7mer-1A	-0.01	54	0	0.021	N/A
hsa-miR-4311	1652-1658	7mer-1A	-0.01	41	0	0	N/A
hsa-miR-1915-3p	1681-1687	7mer-1A	-0.1	83	-0.01	0	N/A
hsa-miR-6764-5p	1681-1687	7mer-1A	-0.06	74	-0.01	0	N/A
hsa-miR-4726-3p	1681-1687	7mer-1A	-0.05	71	-0.01	0	N/A
hsa-miR-6840-3p	1681-1687	7mer-1A	-0.02	46	0	0	N/A
hsa-miR-4433a-5p	1683-1689	7mer-1A	-0.05	64	-0.01	0	N/A
hsa-miR-4433b-5p	1683-1689	7mer-m8	-0.08	59	-0.01	0	N/A
hsa-miR-4511	1689-1695	7mer-m8	-0.02	56	0	0	N/A
hsa-miR-3133	1690-1696	7mer-m8	-0.02	80	0	0	N/A
hsa-miR-6124	1693-1700	8mer	-0.03	83	0	0	N/A
hsa-miR-3148	1694-1700	7mer-1A	-0.01	25	0	0	N/A
hsa-miR-3978	1695-1701	7mer-1A	-0.01	49	0	0	N/A
hsa-miR-432-5p	1697-1703	7mer-1A	-0.05	55	-0.01	0.075	N/A
hsa-miR-3663-5p	1701-1707	7mer-m8	-0.04	75	-0.01	0	N/A
hsa-miR-6131	1702-1708	7mer-m8	-0.15	89	-0.02	0.021	N/A
hsa-miR-6126	1707-1713	7mer-m8	-0.14	91	-0.02	0	N/A
hsa-miR-605-3p	1707-1713	7mer-1A	-0.16	76	-0.02	0	N/A
hsa-miR-4493	1707-1713	7mer-1A	-0.06	59	-0.01	0	N/A
hsa-miR-455-3p.1	1719-1726	8mer	-0.03	48	0	0.311	< 0.1
hsa-miR-1910-5p	1720-1726	7mer-1A	-0.08	69	-0.01	0	N/A
hsa-miR-4264	1721-1727	7mer-m8	-0.02	49	0	0	N/A
hsa-miR-4469	1725-1731	7mer-m8	-0.02	59	0	0	N/A
hsa-miR-7106-3p	1726-1732	7mer-m8	-0.04	37	0	0	N/A
hsa-miR-3928-5p	1729-1735	7mer-m8	-0.02	50	0	0	N/A
hsa-miR-6806-3p	1729-1735	7mer-m8	-0.02	49	0	0	N/A
hsa-miR-425-3p	1733-1739	7mer-m8	-0.13	67	-0.01	0	N/A
hsa-miR-582-3p	1742-1749	8mer	-0.11	81	-0.01	0	N/A
hsa-miR-4637	1745-1751	7mer-m8	-0.02	25	0	0	N/A
hsa-miR-6831-3p	1746-1752	7mer-m8	-0.08	76	-0.01	0	N/A
hsa-miR-6503-3p	1748-1754	7mer-1A	-0.06	66	-0.01	0	N/A
hsa-miR-8071	1750-1756	7mer-m8	-0.14	84	-0.02	0	N/A
hsa-miR-3529-3p	1759-1765	7mer-1A	-0.01	21	0	0	N/A
hsa-miR-600	1762-1768	7mer-1A	-0.01	28	0	0.021	N/A
hsa-miR-2116-5p	1764-1771	8mer	-0.03	55	0	0	N/A
hsa-miR-4677-5p	1765-1771	7mer-m8	-0.02	45	0	0	N/A
hsa-miR-22-5p	1765-1771	7mer-1A	-0.01	25	0	0	N/A
hsa-miR-549a	1782-1788	7mer-m8	-0.02	22	0	0.021	N/A
hsa-miR-5584-5p	1790-1796	7mer-m8	-0.02	30	0	0	N/A
hsa-miR-7845-5p	1796-1802	7mer-m8	-0.08	61	-0.01	0	N/A
hsa-miR-6875-5p	1797-1803	7mer-m8	-0.2	90	-0.02	0	N/A
hsa-miR-3126-5p	1797-1803	7mer-m8	-0.15	86	-0.02	0	N/A
hsa-miR-4764-3p	1804-1810	7mer-1A	-0.01	27	0	0	N/A
hsa-miR-4804-3p	1806-1812	7mer-m8	-0.04	71	0	0	N/A
hsa-miR-6759-5p	1814-1821	8mer	-0.2	90	-0.02	0	N/A
hsa-miR-6748-5p	1814-1820	7mer-1A	-0.12	58	-0.01	0	N/A
hsa-miR-6793-5p	1814-1820	7mer-1A	-0.06	53	-0.01	0	N/A
hsa-miR-4296	1815-1821	7mer-1A	-0.12	76	-0.01	0	N/A
hsa-miR-4265	1815-1821	7mer-1A	-0.1	74	-0.01	0	N/A
hsa-miR-4322	1815-1821	7mer-1A	-0.09	73	-0.01	0	N/A
hsa-miR-6796-5p	1815-1821	7mer-1A	-0.13	70	-0.01	0	N/A
hsa-miR-4791	1823-1829	7mer-m8	-0.15	79	-0.02	0	N/A
hsa-miR-3201	1823-1829	7mer-m8	-0.04	57	0	0	N/A
hsa-miR-4520-3p	1835-1841	7mer-1A	-0.11	75	-0.01	0	N/A
hsa-miR-4520-2-3p	1835-1841	7mer-m8	-0.11	59	-0.01	0	N/A
hsa-miR-6813-3p	1838-1844	7mer-m8	-0.14	82	-0.02	0	N/A
hsa-miR-495-3p	1843-1849	7mer-m8	-0.02	78	0	0.979	N/A
hsa-miR-5688	1843-1849	7mer-m8	-0.02	77	0	0.979	N/A
hsa-miR-548o-3p	1847-1853	7mer-1A	-0.01	38	0	0.021	N/A
hsa-miR-1323	1847-1853	7mer-1A	-0.01	36	0	0.021	N/A
hsa-miR-607	1849-1855	7mer-1A	-0.01	40	0	0	N/A
hsa-miR-3141	1864-1870	7mer-1A	-0.1	58	-0.01	0	N/A
hsa-miR-1296-5p	1865-1871	7mer-1A	-0.11	60	-0.01	0.021	N/A
hsa-miR-2909	1865-1871	7mer-m8	-0.02	51	0	0	N/A
hsa-miR-3130-5p	1871-1878	8mer	-0.15	91	-0.02	0	N/A
hsa-miR-4482-5p	1871-1878	8mer	-0.16	91	-0.02	0	N/A
hsa-miR-1295b-5p	1872-1878	7mer-1A	-0.14	87	-0.02	0	N/A
hsa-miR-1912	1872-1878	7mer-1A	-0.09	77	-0.01	0	N/A
hsa-miR-3162-3p	1875-1881	7mer-m8	-0.11	64	-0.01	0	N/A
hsa-miR-196a-3p	1886-1892	7mer-1A	-0.11	62	-0.01	0	N/A
hsa-miR-4647	1890-1897	8mer	-0.03	75	0	0	N/A
hsa-miR-4426	1890-1897	8mer	-0.03	74	0	0	N/A
hsa-miR-4662b	1890-1897	8mer	-0.03	57	0	0	N/A
hsa-miR-3162-3p	1903-1909	7mer-m8	-0.18	77	-0.02	0	N/A
hsa-miR-6769a-3p	1906-1912	7mer-m8	-0.08	81	-0.01	0	N/A
hsa-miR-3194-5p	1909-1916	8mer	-0.17	85	-0.02	0	N/A
hsa-miR-3972	1910-1917	8mer	-0.19	90	-0.02	0.021	N/A
hsa-miR-1202	1910-1917	8mer	-0.1	85	-0.01	0.021	N/A
hsa-miR-5006-5p	1911-1917	7mer-1A	-0.06	56	-0.01	0	N/A
hsa-miR-1915-5p	1913-1920	8mer	-0.24	89	-0.03	0	N/A
hsa-miR-502-5p	1914-1921	8mer	-0.09	77	-0.01	0.075	N/A
hsa-miR-6841-3p	1914-1920	7mer-1A	-0.17	77	-0.02	0	N/A
hsa-miR-361-3p	1929-1935	7mer-m8	-0.13	78	-0.01	0.075	N/A
hsa-miR-296-5p	1933-1939	7mer-m8	-0.17	75	-0.02	0.149	N/A
hsa-miR-7160-3p	1934-1940	7mer-m8	-0.07	67	-0.01	0	N/A
hsa-miR-3918	1935-1941	7mer-m8	-0.09	71	-0.01	0	N/A
hsa-miR-3200-5p	1948-1954	7mer-1A	-0.05	66	-0.01	0	N/A
hsa-miR-7159-3p	1952-1958	7mer-1A	-0.01	36	0	0	N/A
hsa-miR-4482-3p	1952-1958	7mer-1A	-0.01	29	0	0	N/A
hsa-miR-627-3p	1954-1960	7mer-m8	-0.03	64	0	0	N/A
hsa-miR-5003-3p	1955-1962	8mer	-0.03	79	0	0	N/A
hsa-miR-124-3p.1	1964-1970	7mer-m8	-0.05	73	-0.01	1.09	< 0.1
hsa-miR-605-3p	1965-1971	7mer-m8	-0.05	38	-0.01	0	N/A
hsa-miR-4529-5p	1991-1998	8mer	-0.2	85	-0.02	0	N/A
hsa-miR-3187-3p	1992-1999	8mer	-0.08	80	-0.01	0	N/A
hsa-miR-548s	1993-1999	7mer-1A	-0.14	86	-0.02	0	N/A
hsa-miR-4435	1993-1999	7mer-1A	-0.05	57	-0.01	0	N/A
hsa-miR-4701-5p	1993-1999	7mer-1A	-0.01	38	0	0.021	N/A
hsa-miR-588	1993-1999	7mer-1A	-0.01	37	0	0.021	N/A
hsa-miR-3677-5p	2001-2007	7mer-m8	-0.08	75	-0.01	0	N/A
hsa-miR-5693	2002-2008	7mer-m8	-0.02	53	0	0	N/A
hsa-miR-128-3p	2004-2010	7mer-m8	-0.02	40	0	0.201	< 0.1
hsa-miR-216a-3p	2004-2010	7mer-m8	-0.02	38	0	0.201	< 0.1
hsa-miR-3681-3p	2004-2010	7mer-m8	-0.02	36	0	0.201	< 0.1
hsa-miR-548as-3p	2010-2016	7mer-m8	-0.03	73	0	0	N/A
hsa-miR-548ac	2011-2017	7mer-m8	-0.02	77	0	0.072	N/A
hsa-miR-548z	2011-2017	7mer-m8	-0.02	77	0	0.072	N/A
hsa-miR-548bb-3p	2011-2017	7mer-m8	-0.02	77	0	0.072	N/A
hsa-miR-548d-3p	2011-2017	7mer-m8	-0.02	77	0	0.072	N/A
hsa-miR-548h-3p	2011-2017	7mer-m8	-0.02	77	0	0.072	N/A
hsa-miR-93-3p	2017-2023	7mer-m8	-0.09	75	-0.01	0.072	N/A
hsa-miR-518e-3p	2022-2028	7mer-m8	-0.26	78	-0.03	0.075	N/A
hsa-miR-518d-3p	2023-2029	7mer-m8	-0.28	90	-0.03	0.075	N/A
hsa-miR-518b	2023-2029	7mer-m8	-0.28	90	-0.03	0.075	N/A
hsa-miR-518f-3p	2023-2029	7mer-m8	-0.24	90	-0.03	0.075	N/A
hsa-miR-518c-3p	2023-2029	7mer-m8	-0.28	90	-0.03	0.075	N/A
hsa-miR-518a-3p	2023-2029	7mer-m8	-0.24	90	-0.03	0.075	N/A
hsa-miR-548e-5p	2025-2031	7mer-1A	-0.01	31	0	0	N/A
hsa-miR-6071	2031-2037	7mer-1A	-0.09	70	-0.01	0	N/A
hsa-miR-6828-3p	2031-2037	7mer-1A	-0.01	33	0	0	N/A
hsa-miR-1252-5p	2038-2045	8mer	-0.06	57	-0.01	0.021	N/A
hsa-miR-3611	2041-2047	7mer-m8	-0.07	73	-0.01	0	N/A
hsa-miR-4302	2044-2050	7mer-m8	-0.03	54	0	0	N/A
hsa-miR-6499-3p	2045-2051	7mer-m8	-0.02	53	0	0	N/A
hsa-miR-34a-5p	2046-2052	7mer-m8	-0.11	58	-0.01	0.045	< 0.1
hsa-miR-449a	2046-2052	7mer-m8	-0.1	57	-0.01	0.045	< 0.1
hsa-miR-34c-5p	2046-2052	7mer-m8	-0.1	55	-0.01	0.045	< 0.1
hsa-miR-449b-5p	2046-2052	7mer-m8	-0.09	52	-0.01	0.045	< 0.1
hsa-miR-486-3p	2048-2054	7mer-m8	-0.13	56	-0.01	0	N/A
hsa-miR-1237-5p	2050-2056	7mer-1A	-0.26	89	-0.03	0	N/A
hsa-miR-4488	2050-2056	7mer-1A	-0.23	83	-0.03	0	N/A
hsa-miR-4697-5p	2050-2056	7mer-1A	-0.22	80	-0.02	0	N/A
hsa-miR-6846-5p	2050-2056	7mer-1A	-0.18	69	-0.02	0	N/A
hsa-miR-6848-5p	2050-2056	7mer-1A	-0.18	69	-0.02	0	N/A
hsa-miR-4472	2051-2057	7mer-m8	-0.08	67	-0.01	0	N/A
hsa-miR-4447	2051-2057	7mer-m8	-0.08	67	-0.01	0	N/A
hsa-miR-92a-2-5p	2052-2058	7mer-m8	-0.07	64	-0.01	0	N/A
hsa-miR-6766-5p	2053-2059	7mer-m8	-0.12	56	-0.01	0	N/A
hsa-miR-6756-5p	2053-2059	7mer-m8	-0.11	51	-0.01	0	N/A
hsa-miR-4651	2054-2061	8mer	-0.23	76	-0.02	0	N/A
hsa-miR-608	2054-2061	8mer	-0.22	73	-0.02	0	N/A
hsa-miR-6819-5p	2055-2061	7mer-m8	-0.13	69	-0.01	0	N/A
hsa-miR-342-5p	2055-2061	7mer-1A	-0.1	69	-0.01	0.072	N/A
hsa-miR-6737-5p	2055-2061	7mer-m8	-0.12	67	-0.01	0	N/A
hsa-miR-6812-5p	2055-2061	7mer-m8	-0.12	66	-0.01	0	N/A
hsa-miR-6747-5p	2055-2061	7mer-1A	-0.07	56	-0.01	0	N/A
hsa-miR-4664-5p	2055-2061	7mer-1A	-0.01	25	0	0.072	N/A
hsa-miR-6742-5p	2056-2062	7mer-m8	-0.14	78	-0.02	0	N/A
hsa-miR-1296-3p	2057-2063	7mer-m8	-0.11	76	-0.01	0.072	N/A
hsa-miR-2276-3p	2062-2069	8mer	-0.09	83	-0.01	0	N/A
hsa-miR-4772-3p	2063-2069	7mer-1A	-0.01	40	0	0	N/A
hsa-miR-452-3p	2066-2072	7mer-m8	-0.02	40	0	0	N/A
hsa-miR-6884-3p	2070-2076	7mer-1A	-0.02	55	0	0	N/A
hsa-miR-4297	2074-2080	7mer-m8	-0.23	88	-0.02	0	N/A
hsa-miR-5581-5p	2074-2080	7mer-m8	-0.18	82	-0.02	0	N/A
hsa-miR-3614-3p	2075-2081	7mer-m8	-0.16	86	-0.02	0	N/A
hsa-miR-3972	2083-2090	8mer	-0.43	98	-0.04	0.021	N/A
hsa-miR-1202	2083-2090	8mer	-0.3	97	-0.03	0.021	N/A
hsa-miR-3194-5p	2083-2089	7mer-1A	-0.04	53	0	0	N/A
hsa-miR-5006-5p	2084-2090	7mer-1A	-0.12	75	-0.01	0	N/A
hsa-miR-302f	2087-2093	7mer-1A	-0.01	19	0	0.021	N/A
hsa-miR-545-5p	2091-2097	7mer-1A	-0.07	69	-0.01	0.31	N/A
hsa-miR-802	2091-2097	7mer-1A	-0.01	39	0	1.946	< 0.1
hsa-miR-222-5p	2092-2098	7mer-1A	-0.08	67	-0.01	0	N/A
hsa-miR-30a-3p	2093-2099	7mer-m8	-0.02	65	0	0.075	N/A
hsa-miR-30e-3p	2093-2099	7mer-m8	-0.02	65	0	0.075	N/A
hsa-miR-30d-3p	2093-2099	7mer-m8	-0.02	65	0	0.075	N/A
hsa-miR-1250-3p	2100-2106	7mer-m8	-0.02	67	0	0	N/A
hsa-miR-2116-3p	2104-2110	7mer-m8	-0.1	89	-0.01	0	N/A
hsa-miR-1306-5p	2107-2113	7mer-m8	-0.17	85	-0.02	2.515	< 0.1
hsa-miR-1224-3p	2109-2116	8mer	-0.28	96	-0.03	0.448	N/A
hsa-miR-1260a	2110-2117	8mer	-0.39	97	-0.04	0.349	N/A
hsa-miR-1260b	2110-2117	8mer	-0.39	97	-0.04	0.349	N/A
hsa-miR-3156-3p	2111-2117	7mer-1A	-0.17	87	-0.02	0	N/A
hsa-miR-188-3p	2111-2117	7mer-1A	-0.16	81	-0.02	0.468	N/A
hsa-miR-4446-5p	2113-2119	7mer-1A	-0.1	81	-0.01	0	N/A
hsa-miR-1250-3p	2115-2121	7mer-m8	-0.02	67	0	0	N/A
hsa-miR-136-5p	2118-2124	7mer-m8	-0.05	65	-0.01	0.192	N/A
hsa-miR-6736-3p	2121-2127	7mer-m8	-0.27	95	-0.03	0	N/A
hsa-miR-4660	2122-2129	8mer	-0.29	95	-0.03	0.021	N/A
hsa-miR-5047	2123-2129	7mer-m8	-0.17	87	-0.02	0	N/A
hsa-miR-1301-3p	2123-2129	7mer-m8	-0.14	84	-0.02	0	N/A
hsa-miR-548ao-5p	2138-2144	7mer-m8	-0.06	49	-0.01	0.072	N/A
hsa-miR-548ax	2138-2144	7mer-m8	-0.05	43	-0.01	0.072	N/A
hsa-miR-506-5p	2144-2150	7mer-m8	-0.06	75	-0.01	0.072	N/A
hsa-miR-4262	2146-2152	7mer-m8	-0.02	43	0	0.398	< 0.1
hsa-miR-181c-5p	2146-2152	7mer-m8	-0.02	31	0	0.398	< 0.1
hsa-miR-181a-5p	2146-2152	7mer-m8	-0.02	30	0	0.398	< 0.1
hsa-miR-181b-5p	2146-2152	7mer-m8	-0.02	30	0	0.398	< 0.1
hsa-miR-181d-5p	2146-2152	7mer-m8	-0.02	30	0	0.398	< 0.1
hsa-miR-489-3p	2149-2155	7mer-1A	-0.01	47	0	0.398	< 0.1
hsa-miR-7112-3p	2157-2163	7mer-m8	-0.17	86	-0.02	0	N/A
hsa-miR-338-3p	2160-2166	7mer-m8	-0.11	87	-0.01	0.045	< 0.1
hsa-miR-1202	2162-2168	7mer-m8	-0.21	95	-0.02	0.021	N/A
hsa-miR-3972	2162-2168	7mer-m8	-0.26	94	-0.03	0.021	N/A
hsa-miR-3194-5p	2162-2168	7mer-1A	-0.08	68	-0.01	0	N/A
hsa-miR-1227-3p	2164-2170	7mer-1A	-0.06	56	-0.01	0.021	N/A
hsa-miR-550b-2-5p	2165-2171	7mer-1A	-0.15	83	-0.02	0	N/A
hsa-miR-2113	2166-2172	7mer-m8	-0.12	89	-0.01	0	N/A
hsa-miR-889-3p	2172-2178	7mer-1A	-0.01	47	0	0.075	N/A
hsa-miR-6832-3p	2177-2183	7mer-1A	-0.14	87	-0.02	0.625	N/A
hsa-miR-4755-5p	2178-2184	7mer-m8	-0.09	82	-0.01	0	N/A
hsa-miR-5006-3p	2178-2184	7mer-m8	-0.09	81	-0.01	0	N/A
hsa-miR-623	2178-2184	7mer-1A	-0.11	79	-0.01	0	N/A
hsa-miR-642b-5p	2179-2186	8mer	-0.32	96	-0.03	0	N/A
hsa-miR-613	2184-2190	7mer-m8	-0.03	50	0	2.247	< 0.1
hsa-miR-1-3p	2184-2190	7mer-m8	-0.02	38	0	2.247	< 0.1
hsa-miR-206	2184-2190	7mer-m8	-0.02	38	0	2.247	< 0.1
hsa-miR-6716-5p	2185-2191	7mer-m8	-0.11	67	-0.01	0	N/A
hsa-miR-6783-5p	2187-2193	7mer-m8	-0.12	75	-0.01	0	N/A
hsa-miR-3179	2189-2195	7mer-m8	-0.16	80	-0.02	0	N/A
hsa-miR-3154	2190-2196	7mer-m8	-0.06	68	-0.01	0.075	N/A
hsa-miR-186-3p	2195-2202	8mer	-0.05	87	-0.01	0	N/A
hsa-miR-4733-5p	2197-2204	8mer	-0.21	95	-0.02	0	N/A
hsa-miR-337-3p	2203-2210	8mer	-0.16	84	-0.02	0.075	N/A
hsa-miR-202-5p	2204-2210	7mer-1A	-0.05	56	-0.01	0.117	< 0.1
hsa-miR-3685	2205-2211	7mer-1A	-0.01	39	0	0	N/A
hsa-miR-4310	2210-2216	7mer-m8	-0.03	72	0	0	N/A
hsa-miR-7157-5p	2210-2216	7mer-m8	-0.04	67	-0.01	0	N/A
hsa-miR-107	2211-2217	7mer-m8	-0.13	83	-0.01	0.031	< 0.1
hsa-miR-103a-3p	2211-2217	7mer-m8	-0.13	83	-0.01	0.031	< 0.1
hsa-miR-16-5p	2212-2218	7mer-m8	-0.18	85	-0.02	0.031	< 0.1
hsa-miR-195-5p	2212-2218	7mer-m8	-0.18	84	-0.02	0.031	< 0.1
hsa-miR-15a-5p	2212-2218	7mer-m8	-0.14	79	-0.02	0.031	< 0.1
hsa-miR-15b-5p	2212-2218	7mer-m8	-0.14	79	-0.02	0.031	< 0.1
hsa-miR-424-5p	2212-2218	7mer-m8	-0.13	78	-0.01	0.031	< 0.1
hsa-miR-6838-5p	2212-2218	7mer-m8	-0.12	75	-0.01	0.031	< 0.1
hsa-miR-497-5p	2212-2218	7mer-m8	-0.11	74	-0.01	0.031	< 0.1
hsa-miR-7156-3p	2216-2222	7mer-1A	-0.13	79	-0.01	0	N/A
hsa-miR-5047	2216-2222	7mer-1A	-0.09	74	-0.01	0.31	N/A
hsa-miR-1301-3p	2216-2222	7mer-1A	-0.07	66	-0.01	0.31	N/A
hsa-miR-6516-5p	2217-2223	7mer-1A	-0.01	21	0	0.609	N/A
hsa-miR-520f-5p	2225-2231	7mer-1A	-0.05	63	-0.01	0	N/A
hsa-miR-3675-3p	2226-2233	8mer	-0.1	83	-0.01	0	N/A
hsa-miR-5006-3p	2233-2239	7mer-m8	-0.09	81	-0.01	0	N/A
hsa-miR-4755-5p	2233-2239	7mer-m8	-0.09	81	-0.01	0	N/A
hsa-miR-623	2233-2239	7mer-1A	-0.09	74	-0.01	0	N/A
hsa-miR-204-5p	2233-2239	7mer-1A	-0.05	68	-0.01	3.161	< 0.1
hsa-miR-211-5p	2233-2239	7mer-1A	-0.05	67	-0.01	3.161	< 0.1
hsa-miR-1236-3p	2236-2243	8mer	-0.23	93	-0.03	0.021	N/A
hsa-miR-6515-3p	2237-2243	7mer-1A	-0.04	55	0	0	N/A
hsa-miR-3675-3p	2239-2245	7mer-1A	-0.14	89	-0.02	0	N/A
hsa-miR-448	2243-2249	7mer-m8	-0.02	36	0	2.296	N/A
hsa-miR-20a-3p	2245-2251	7mer-1A	-0.08	71	-0.01	0	N/A
hsa-miR-618	2249-2255	7mer-1A	-0.09	79	-0.01	0.075	N/A
hsa-miR-4764-3p	2250-2256	7mer-1A	-0.01	27	0	0	N/A
hsa-miR-6072	2256-2262	7mer-1A	-0.07	68	-0.01	0	N/A
hsa-miR-6891-3p	2256-2262	7mer-1A	-0.04	58	0	0	N/A
hsa-miR-7152-3p	2260-2266	7mer-m8	-0.23	91	-0.03	0	N/A
hsa-miR-6131	2261-2267	7mer-m8	-0.14	88	-0.02	0.021	N/A
hsa-miR-320e	2263-2269	7mer-m8	-0.15	87	-0.02	0	N/A
hsa-miR-9-3p	2265-2271	7mer-m8	-0.02	35	0	0.843	N/A
hsa-miR-5189-5p	2281-2288	8mer	-0.2	93	-0.02	0.021	N/A
hsa-miR-6860	2281-2288	8mer	-0.21	93	-0.02	0.021	N/A
hsa-miR-3187-5p	2281-2288	8mer	-0.22	93	-0.02	0.021	N/A
hsa-miR-1285-3p	2281-2288	8mer	-0.2	92	-0.02	0.021	N/A
hsa-miR-612	2281-2288	8mer	-0.14	91	-0.02	0.021	N/A
hsa-miR-4486	2282-2288	7mer-1A	-0.12	90	-0.01	0	N/A
hsa-miR-378g	2282-2288	7mer-1A	-0.13	85	-0.01	0	N/A
hsa-miR-4314	2283-2289	7mer-1A	-0.13	73	-0.01	0	N/A
hsa-miR-9-3p	2293-2299	7mer-1A	-0.01	23	0	0.072	N/A
hsa-miR-4477a	2296-2302	7mer-1A	-0.01	46	0	0	N/A
hsa-miR-126-5p	2297-2303	7mer-m8	-0.02	51	0	0.31	N/A
hsa-miR-3920	2300-2306	7mer-m8	-0.04	50	0	0	N/A
hsa-miR-1295b-5p	2308-2314	7mer-m8	-0.02	28	0	0	N/A
hsa-miR-1912	2308-2314	7mer-m8	-0.02	20	0	0	N/A
hsa-miR-548b-3p	2312-2318	7mer-m8	-0.02	62	0	0.021	N/A
hsa-miR-3133	2313-2319	7mer-m8	-0.02	80	0	0	N/A
hsa-miR-7109-3p	2320-2326	7mer-m8	-0.19	90	-0.02	0	N/A
hsa-miR-671-5p	2322-2328	7mer-m8	-0.23	91	-0.03	0.072	N/A
hsa-miR-3133	2330-2336	7mer-1A	-0.01	63	0	0	N/A
hsa-miR-186-5p	2330-2336	7mer-1A	-0.01	59	0	0.031	N/A
hsa-miR-601	2340-2346	7mer-1A	-0.19	77	-0.02	0.448	N/A
hsa-miR-4790-3p	2343-2349	7mer-m8	-0.11	83	-0.01	0	N/A
hsa-miR-1252-5p	2347-2353	7mer-m8	-0.07	62	-0.01	0.021	N/A
hsa-miR-4533	2348-2354	7mer-m8	-0.16	88	-0.02	0	N/A
hsa-miR-4747-5p	2349-2356	8mer	-0.35	97	-0.04	0	N/A
hsa-miR-5196-5p	2349-2356	8mer	-0.31	96	-0.03	0	N/A
hsa-miR-450a-1-3p	2351-2357	7mer-m8	-0.06	63	-0.01	0.072	N/A
hsa-miR-4425	2352-2359	8mer	-0.34	94	-0.04	0	N/A
hsa-miR-3147	2353-2359	7mer-1A	-0.13	84	-0.01	0	N/A
hsa-miR-1267	2355-2361	7mer-1A	-0.15	84	-0.02	0.021	N/A
hsa-miR-367-5p	2355-2361	7mer-1A	-0.05	62	-0.01	0	N/A
hsa-miR-4652-3p	2356-2363	8mer	-0.03	75	0	0	N/A
hsa-miR-4743-3p	2357-2363	7mer-1A	-0.07	82	-0.01	0	N/A
hsa-miR-4742-3p	2362-2369	8mer	-0.15	87	-0.02	0	N/A
hsa-miR-539-5p	2369-2375	7mer-m8	-0.02	65	0	0.411	N/A
hsa-miR-4428	2372-2378	7mer-m8	-0.13	83	-0.01	0.021	N/A
hsa-miR-548ag	2379-2385	7mer-m8	-0.02	30	0	0	N/A
hsa-miR-548ba	2379-2385	7mer-m8	-0.02	29	0	0	N/A
hsa-miR-570-5p	2379-2385	7mer-m8	-0.02	28	0	0	N/A
hsa-miR-548ai	2379-2385	7mer-m8	-0.02	28	0	0	N/A
hsa-miR-3194-5p	2388-2394	7mer-m8	-0.2	88	-0.02	0	N/A
hsa-miR-4435	2390-2396	7mer-m8	-0.13	77	-0.01	0	N/A
hsa-miR-5197-5p	2393-2399	7mer-1A	-0.08	64	-0.01	0	N/A
hsa-miR-454-5p	2400-2406	7mer-m8	-0.14	77	-0.02	0	N/A
hsa-miR-4313	2403-2409	7mer-m8	-0.26	90	-0.03	0	N/A
hsa-miR-3943	2404-2411	8mer	-0.48	99	-0.05	0.021	N/A
hsa-miR-4323	2405-2411	7mer-1A	-0.15	83	-0.02	0	N/A
hsa-miR-6769a-3p	2405-2411	7mer-1A	-0.09	83	-0.01	0	N/A
hsa-miR-5186	2424-2430	7mer-1A	-0.13	83	-0.01	0	N/A
hsa-miR-4645-3p	2430-2436	7mer-1A	-0.15	78	-0.02	0	N/A
hsa-miR-514a-3p	2432-2438	7mer-1A	-0.05	68	-0.01	0.021	N/A
hsa-miR-514b-3p	2432-2438	7mer-1A	-0.05	68	-0.01	0.021	N/A
hsa-miR-561-3p	2438-2444	7mer-m8	-0.03	75	0	0	N/A
hsa-miR-551b-5p	2444-2451	8mer	-0.03	87	0	0	N/A
hsa-miR-1261	2449-2455	7mer-m8	-0.09	64	-0.01	0	N/A
hsa-miR-4782-5p	2451-2458	8mer	-0.3	97	-0.03	0	N/A
hsa-miR-5706	2451-2458	8mer	-0.3	97	-0.03	0	N/A
hsa-miR-378j	2451-2457	7mer-1A	-0.11	80	-0.01	0.349	N/A
hsa-miR-6839-5p	2451-2457	7mer-1A	-0.09	76	-0.01	0.349	N/A
hsa-miR-1299	2452-2458	7mer-1A	-0.19	91	-0.02	0.021	N/A
hsa-miR-516b-5p	2452-2458	7mer-1A	-0.17	83	-0.02	0.075	N/A
hsa-miR-4778-5p	2454-2460	7mer-1A	-0.02	43	0	0	N/A
hsa-miR-548as-3p	2464-2470	7mer-m8	-0.14	92	-0.02	0.31	N/A
hsa-miR-539-5p	2468-2474	7mer-1A	-0.01	46	0	0.021	N/A
hsa-miR-1252-3p	2471-2477	7mer-m8	-0.04	82	0	0	N/A
hsa-miR-3662	2472-2478	7mer-m8	-0.02	64	0	0	N/A
hsa-miR-649	2495-2502	8mer	-0.42	99	-0.04	0.075	N/A
hsa-miR-490-3p	2496-2502	7mer-1A	-0.19	92	-0.02	0.425	< 0.1
hsa-miR-95-5p	2500-2506	7mer-1A	-0.1	83	-0.01	0.072	N/A
hsa-miR-4272	2503-2509	7mer-1A	-0.02	70	0	0	N/A
hsa-miR-6512-5p	2521-2527	7mer-m8	-0.14	88	-0.02	0	N/A
hsa-miR-610	2531-2537	7mer-m8	-0.2	85	-0.02	0.021	N/A
hsa-miR-6501-3p	2534-2540	7mer-1A	-0.16	89	-0.01	0	N/A
hsa-miR-892c-5p	2536-2542	7mer-m8	-0.09	80	-0.01	0.075	N/A
hsa-miR-548p	2543-2549	7mer-m8	-0.08	85	-0.01	0.021	N/A
hsa-miR-548e-5p	2546-2552	7mer-m8	-0.02	39	0	0	N/A
hsa-miR-215-3p	2552-2558	7mer-1A	-0.04	63	0	0	N/A
hsa-miR-6773-3p	2552-2558	7mer-1A	-0.05	63	0	0	N/A
hsa-miR-548ad-3p	2565-2571	7mer-1A	-0.05	62	0	0	N/A
hsa-miR-424-3p	2565-2571	7mer-1A	-0.04	56	0	0	N/A
hsa-miR-103b	2574-2580	7mer-1A	-0.04	45	0	0	N/A
hsa-miR-376b-3p	2575-2581	7mer-1A	-0.11	66	-0.01	1.019	N/A
hsa-miR-376a-3p	2575-2581	7mer-1A	-0.11	66	-0.01	1.019	N/A
hsa-miR-587	2581-2587	7mer-1A	-0.02	46	0	0.021	N/A
hsa-miR-6863	2587-2593	7mer-1A	-0.2	73	-0.02	0	N/A
hsa-miR-3668	2590-2596	7mer-m8	-0.09	66	-0.01	0	N/A
hsa-miR-3129-3p	2595-2602	8mer	-0.06	82	-0.01	0	N/A
hsa-miR-5583-5p	2595-2602	8mer	-0.06	82	-0.01	0	N/A
hsa-miR-576-3p	2608-2614	7mer-1A	-0.13	82	-0.01	0.021	N/A
hsa-miR-3129-3p	2615-2622	8mer	-0.15	95	-0.01	0	N/A
hsa-miR-5583-5p	2615-2622	8mer	-0.16	95	-0.01	0	N/A
hsa-miR-4311	2623-2629	7mer-m8	-0.02	52	0	0	N/A
hsa-miR-3915	2628-2634	7mer-m8	-0.2	91	-0.02	0	N/A
hsa-miR-3928-3p	2628-2634	7mer-1A	-0.03	76	0	0	N/A
hsa-miR-1272	2632-2638	7mer-m8	-0.02	52	0	0.021	N/A
hsa-miR-1255a	2635-2641	7mer-1A	-0.24	90	-0.02	0.075	N/A
hsa-miR-1255b-5p	2635-2641	7mer-1A	-0.24	90	-0.02	0.075	N/A
hsa-miR-6744-5p	2635-2641	7mer-1A	-0.13	81	-0.01	0	N/A
hsa-miR-490-5p	2637-2644	8mer	-0.31	97	-0.03	0.072	N/A
hsa-miR-3125	2658-2664	7mer-m8	-0.21	94	-0.02	0	N/A
hsa-miR-3916	2658-2664	7mer-m8	-0.2	93	-0.02	0	N/A
hsa-miR-6859-5p	2658-2664	7mer-m8	-0.13	92	-0.01	0	N/A
hsa-miR-583	2660-2666	7mer-m8	-0.16	94	-0.01	0.021	N/A
hsa-miR-495-3p	2666-2672	7mer-1A	-0.01	63	0	0.364	N/A
hsa-miR-5688	2666-2672	7mer-1A	-0.01	62	0	0.364	N/A
hsa-miR-7-1-3p	2666-2672	7mer-1A	-0.01	59	0	0	N/A
hsa-miR-7-2-3p	2666-2672	7mer-1A	-0.01	59	0	0	N/A
hsa-miR-5692a	2670-2676	7mer-1A	-0.01	56	0	0	N/A
hsa-miR-3613-3p	2693-2700	8mer	-0.03	62	0	0	N/A
hsa-miR-4272	2697-2703	7mer-1A	-0.01	53	0	0	N/A
hsa-miR-6074	2698-2704	7mer-m8	-0.02	45	0	0	N/A
hsa-miR-195-3p	2700-2706	7mer-m8	-0.02	41	0	0	N/A
hsa-miR-16-2-3p	2700-2706	7mer-m8	-0.02	40	0	0	N/A
hsa-miR-1255b-2-3p	2724-2730	7mer-m8	-0.23	94	-0.02	0	N/A
hsa-miR-6776-3p	2726-2732	7mer-1A	-0.13	83	-0.01	0	N/A
hsa-miR-8485	2734-2740	7mer-m8	-0.15	84	-0.01	0	N/A
hsa-miR-873-5p.2	2746-2753	8mer	-0.22	93	-0.01	0.192	N/A
hsa-miR-1286	2747-2753	7mer-1A	-0.03	58	0	0.021	N/A
hsa-miR-4722-5p	2747-2753	7mer-1A	-0.03	52	0	0	N/A
hsa-miR-4708-5p	2751-2757	7mer-m8	-0.19	93	-0.01	0	N/A
hsa-miR-4797-5p	2757-2763	7mer-1A	-0.01	52	0	0	N/A
hsa-let-7g-3p	2767-2774	8mer	-0.19	93	-0.01	0	N/A
hsa-let-7a-2-3p	2767-2774	8mer	-0.2	93	-0.01	0	N/A
hsa-let-7c-3p	2768-2774	7mer-1A	-0.04	54	0	0	N/A
hsa-miR-493-5p	2768-2774	7mer-1A	-0.01	31	0	0.314	N/A
hsa-miR-2052	2772-2778	7mer-1A	-0.13	86	0	0	N/A
hsa-miR-19a-5p	2772-2778	7mer-1A	-0.01	34	0	0	N/A
hsa-miR-19b-1-5p	2772-2778	7mer-1A	-0.01	34	0	0	N/A
hsa-miR-19b-2-5p	2772-2778	7mer-1A	-0.01	34	0	0	N/A
hsa-miR-4307	2773-2779	7mer-m8	-0.02	43	0	0	N/A
hsa-miR-33a-3p	2774-2781	8mer	-0.03	74	0	0	N/A
hsa-miR-409-3p	2775-2781	7mer-1A	-0.03	84	0	0.457	N/A
hsa-miR-2054	2778-2784	7mer-1A	-0.03	63	0	0	N/A
hsa-miR-100-3p	2782-2788	7mer-m8	-0.17	92	-0.01	0	N/A
hsa-miR-6077	2791-2798	8mer	-0.13	91	0	0	N/A
hsa-miR-7-5p	2792-2798	7mer-1A	-0.01	39	0	0.045	< 0.1
hsa-miR-3688-3p	2794-2800	7mer-1A	-0.08	77	0	0	N/A
hsa-miR-1229-5p	2805-2811	7mer-m8	-0.08	68	0	0	N/A
hsa-miR-197-5p	2805-2811	7mer-1A	-0.14	60	0	0.075	N/A
hsa-miR-3132	2805-2811	7mer-1A	-0.13	59	0	0.075	N/A
hsa-miR-6769b-5p	2807-2813	7mer-m8	-0.16	86	-0.01	0.415	N/A
hsa-miR-6769a-5p	2807-2813	7mer-m8	-0.15	83	-0.01	0.415	N/A
hsa-miR-6766-5p	2808-2815	8mer	-0.31	93	-0.01	0	N/A
hsa-miR-6756-5p	2808-2815	8mer	-0.3	90	-0.01	0	N/A
hsa-miR-363-5p	2809-2815	7mer-1A	-0.14	75	-0.01	0.468	N/A
hsa-miR-6745	2809-2815	7mer-1A	-0.1	64	0	0.468	N/A
hsa-miR-1293	2809-2815	7mer-1A	-0.05	51	0	0.021	N/A
hsa-miR-4483	2809-2815	7mer-1A	-0.01	34	0	0.021	N/A
hsa-miR-1262	2810-2816	7mer-1A	-0.12	77	0	0.021	N/A
hsa-miR-6736-5p	2810-2816	7mer-1A	-0.09	71	0	0.021	N/A
hsa-miR-4701-3p	2810-2816	7mer-1A	-0.08	67	0	0.021	N/A
hsa-miR-6741-5p	2810-2816	7mer-1A	-0.01	48	0	0	N/A
hsa-miR-502-3p	2820-2826	7mer-m8	-0.07	68	0	0.755	N/A
hsa-miR-501-3p	2820-2826	7mer-m8	-0.07	68	0	0.755	N/A
hsa-miR-548ad-3p	2826-2832	7mer-m8	-0.02	29	0	0	N/A
hsa-miR-376c-3p	2832-2838	7mer-m8	-0.02	22	0	0.511	N/A
hsa-miR-4261	2841-2847	7mer-1A	-0.02	19	0	0	N/A
hsa-miR-875-3p	2842-2848	7mer-m8	-0.02	33	0	0.072	N/A
hsa-miR-4308	2844-2851	8mer	-0.2	93	-0.01	0	N/A
hsa-miR-4292	2845-2851	7mer-1A	-0.14	77	0	0	N/A
hsa-miR-6791-5p	2845-2851	7mer-1A	-0.14	76	0	0	N/A
hsa-miR-670-5p	2846-2852	7mer-1A	-0.01	34	0	0	N/A
hsa-miR-4446-5p	2847-2853	7mer-m8	-0.02	40	0	0	N/A
hsa-miR-4755-5p	2847-2853	7mer-1A	-0.01	30	0	0	N/A
hsa-miR-5006-3p	2847-2853	7mer-1A	-0.01	30	0	0	N/A
hsa-miR-501-5p	2851-2857	7mer-m8	-0.02	31	0	0	N/A
hsa-miR-500a-5p	2852-2858	7mer-m8	-0.02	47	0	0.021	N/A
hsa-miR-219a-1-3p	2858-2864	7mer-m8	-0.06	43	0	0.021	N/A
hsa-miR-759	2861-2867	7mer-1A	-0.01	42	0	0.664	N/A
hsa-miR-2054	2873-2879	7mer-m8	-0.02	54	0	0	N/A
hsa-miR-7845-5p	2883-2889	7mer-1A	-0.16	80	-0.01	0	N/A
hsa-miR-542-3p	2896-2902	7mer-1A	-0.01	21	0	0.117	N/A
hsa-miR-4504	2896-2902	7mer-1A	-0.01	16	0	0.021	N/A
hsa-miR-4501	2897-2903	7mer-m8	-0.03	63	0	0	N/A
hsa-miR-576-3p	2899-2906	8mer	-0.06	65	0	0.075	N/A
hsa-miR-5583-5p	2914-2920	7mer-1A	-0.01	35	0	0	N/A
hsa-miR-3129-3p	2914-2920	7mer-1A	-0.01	35	0	0	N/A
hsa-miR-4477a	2923-2929	7mer-1A	-0.01	46	0	0	N/A
hsa-miR-3145-3p	2928-2935	8mer	-0.16	87	-0.01	0	N/A
hsa-miR-548a-3p	2934-2941	8mer	-0.05	87	0	0.021	N/A
hsa-miR-548ar-3p	2934-2941	8mer	-0.06	87	0	0.021	N/A
hsa-miR-548f-3p	2934-2941	8mer	-0.04	83	0	0.021	N/A
hsa-miR-548e-3p	2934-2941	8mer	-0.03	81	0	0.021	N/A
hsa-miR-548az-3p	2934-2941	8mer	-0.03	77	0	0.021	N/A
hsa-miR-5582-3p	2935-2941	7mer-1A	-0.01	47	0	0	N/A
hsa-miR-99a-5p	2940-2946	7mer-m8	-0.41	94	-0.01	0	< 0.1
hsa-miR-99b-5p	2940-2946	7mer-m8	-0.38	93	-0.01	0	< 0.1
hsa-miR-100-5p	2940-2946	7mer-m8	-0.39	93	-0.01	0	< 0.1
hsa-miR-1292-5p	2945-2951	7mer-1A	-0.12	78	0	0.021	N/A
hsa-miR-8059	2945-2951	7mer-1A	-0.1	77	0	0	N/A
hsa-miR-4471	2945-2951	7mer-1A	-0.12	72	0	0	N/A
hsa-miR-450a-1-3p	2946-2952	7mer-m8	-0.02	29	0	0	N/A
hsa-miR-520d-5p	2970-2976	7mer-1A	-0.01	52	0	0	N/A
hsa-miR-524-5p	2970-2976	7mer-1A	-0.01	51	0	0	N/A
hsa-miR-6504-3p	2972-2978	7mer-1A	-0.01	37	0	0	N/A
hsa-miR-4742-3p	2975-2981	7mer-m8	-0.1	77	0	0	N/A
hsa-miR-1183	2977-2983	7mer-1A	-0.08	75	0	0.075	N/A
hsa-miR-3162-3p	2981-2987	7mer-1A	-0.08	57	0	0	N/A
hsa-miR-605-5p	2984-2990	7mer-m8	-0.1	85	0	0.075	N/A
hsa-miR-2110	2989-2995	7mer-m8	-0.16	85	-0.01	0	N/A
hsa-miR-4271	2989-2995	7mer-1A	-0.08	67	0	0	N/A
hsa-miR-4725-3p	2989-2995	7mer-1A	-0.11	63	0	0	N/A
hsa-miR-6780b-5p	2989-2995	7mer-1A	-0.09	56	0	0	N/A
hsa-miR-6890-5p	2991-2997	7mer-1A	-0.16	83	-0.01	0	N/A
hsa-miR-3675-5p	2991-2997	7mer-1A	-0.15	82	-0.01	0	N/A
hsa-miR-3115	2992-2998	7mer-1A	-0.13	69	0	0	N/A
hsa-miR-32-3p	2996-3002	7mer-1A	-0.01	54	0	0.409	N/A
hsa-miR-4775	2997-3003	7mer-1A	-0.01	30	0	0	N/A
hsa-miR-32-3p	3001-3007	7mer-1A	-0.01	54	0	0.409	N/A
hsa-miR-552-3p	3007-3013	7mer-1A	-0.21	89	-0.01	0.021	N/A
hsa-miR-7151-3p	3008-3014	7mer-1A	-0.07	72	0	0	N/A
hsa-miR-5095	3008-3014	7mer-1A	-0.02	46	0	0	N/A
hsa-miR-4289	3014-3020	7mer-1A	-0.01	38	0	0	N/A
hsa-miR-616-3p	3015-3022	8mer	-0.19	91	0	0.021	N/A
hsa-miR-6500-3p	3020-3026	7mer-m8	-0.08	80	0	0	N/A
hsa-miR-3529-3p	3025-3031	7mer-1A	-0.05	60	0	0	N/A
hsa-miR-3163	3031-3038	8mer	-0.03	86	0	0	N/A
hsa-miR-545-5p	3040-3046	7mer-1A	-0.05	57	0	0.31	N/A
hsa-miR-802	3040-3046	7mer-1A	-0.01	39	0	3.269	0.22
hsa-miR-222-5p	3041-3047	7mer-1A	-0.07	63	0	0	N/A
hsa-miR-5000-5p	3043-3049	7mer-m8	-0.14	88	0	0	N/A
hsa-miR-548t-5p	3047-3053	7mer-1A	-0.01	52	0	0	N/A
hsa-miR-548az-5p	3047-3053	7mer-1A	-0.01	51	0	0	N/A
hsa-miR-548n	3047-3053	7mer-1A	-0.01	41	0	0.075	N/A
hsa-miR-1279	3053-3059	7mer-1A	-0.01	42	0	0	N/A
hsa-miR-1285-5p	3057-3063	7mer-1A	-0.01	57	0	0	N/A
hsa-miR-503-3p	3061-3067	7mer-1A	-0.02	26	0	0	N/A
hsa-miR-1229-5p	3062-3068	7mer-1A	-0.05	58	0	0	N/A
hsa-miR-1225-5p	3062-3068	7mer-1A	-0.03	56	0	0	N/A
hsa-miR-2681-5p	3076-3082	7mer-1A	-0.01	53	0	0	N/A
hsa-miR-183-3p	3082-3088	7mer-1A	-0.02	58	0	0.072	N/A
hsa-miR-4452	3082-3088	7mer-1A	-0.01	46	0	0	N/A
hsa-miR-6781-3p	3092-3098	7mer-m8	-0.12	85	0	0	N/A
hsa-miR-2682-3p	3092-3098	7mer-m8	-0.13	84	0	0	N/A
hsa-miR-6744-3p	3093-3100	8mer	-0.3	98	0	0.072	N/A
hsa-miR-4757-5p	3093-3100	8mer	-0.36	97	0	0.072	N/A
hsa-miR-6878-3p	3094-3100	7mer-m8	-0.26	93	0	0	N/A
hsa-miR-3692-3p	3104-3110	7mer-1A	-0.01	23	0	0.072	N/A
hsa-miR-4301	3110-3116	7mer-1A	-0.13	82	0	0	N/A
hsa-miR-3156-3p	3110-3116	7mer-m8	-0.09	71	0	0	N/A
hsa-miR-6831-3p	3110-3121	non-canonical	N/A	N/A	N/A	0	N/A
hsa-miR-6831-3p	3110-3121	non-canonical	N/A	N/A	N/A	0	N/A
hsa-miR-532-3p	3111-3117	7mer-m8	-0.16	92	0	0.09	N/A
hsa-miR-4764-3p	3114-3120	7mer-m8	-0.15	84	0	0	N/A
hsa-miR-5692a	3118-3124	7mer-1A	-0.01	56	0	0	N/A
hsa-miR-3609	3132-3139	8mer	-0.03	66	0	0	N/A
hsa-miR-548ah-5p	3132-3139	8mer	-0.03	64	0	0	N/A
hsa-miR-4796-3p	3133-3139	7mer-1A	-0.01	52	0	0	N/A
hsa-miR-526b-3p	3133-3139	7mer-1A	-0.01	49	0	1.557	< 0.1
hsa-miR-17-5p	3133-3139	7mer-1A	-0.01	47	0	1.557	< 0.1
hsa-miR-20b-5p	3133-3139	7mer-1A	-0.01	47	0	1.557	< 0.1
hsa-miR-93-5p	3133-3139	7mer-1A	-0.01	47	0	1.557	< 0.1
hsa-miR-519d-3p	3133-3139	7mer-1A	-0.01	46	0	1.557	< 0.1
hsa-miR-20a-5p	3133-3139	7mer-1A	-0.01	46	0	1.557	< 0.1
hsa-miR-106b-5p	3133-3139	7mer-1A	-0.01	46	0	1.557	< 0.1
hsa-miR-106a-5p	3133-3139	7mer-1A	-0.01	45	0	1.557	< 0.1
hsa-miR-4744	3135-3141	7mer-1A	-0.07	74	0	0	N/A
hsa-miR-4509	3135-3141	7mer-1A	-0.03	52	0	0	N/A
hsa-miR-4799-5p	3136-3142	7mer-1A	-0.01	35	0	0	N/A
hsa-miR-630	3139-3145	7mer-m8	-0.05	44	0	0.021	N/A
hsa-miR-539-5p	3149-3155	7mer-1A	-0.01	46	0	0.349	N/A
hsa-miR-4251	3150-3157	8mer	-0.14	89	0	0	N/A
hsa-miR-6761-5p	3151-3157	7mer-1A	-0.09	81	0	0	N/A
hsa-miR-4329	3151-3157	7mer-1A	-0.06	77	0	0	N/A
hsa-miR-4303	3152-3158	7mer-1A	-0.03	67	0	0	N/A
hsa-miR-3182	3154-3160	7mer-1A	-0.02	58	0	0	N/A
hsa-miR-6740-3p	3155-3161	7mer-m8	-0.09	67	0	0	N/A
hsa-miR-1264	3157-3164	8mer	-0.1	86	0	0.021	N/A
hsa-miR-3184-3p	3158-3164	7mer-1A	-0.09	81	0	0	N/A
hsa-miR-633	3165-3172	8mer	-0.06	73	0	0.072	N/A
hsa-miR-153-3p	3184-3191	8mer	-0.1	73	0	0.159	< 0.1
hsa-miR-448	3185-3191	7mer-1A	-0.01	23	0	0.429	N/A
hsa-miR-670-3p	3193-3199	7mer-m8	-0.07	66	0	0.031	N/A
hsa-miR-3667-3p	3195-3202	8mer	-0.11	78	0	0	N/A
hsa-miR-6734-3p	3196-3202	7mer-1A	-0.03	51	0	0	N/A
hsa-miR-6868-3p	3197-3203	7mer-1A	-0.01	24	0	0	N/A
hsa-miR-3124-3p	3199-3205	7mer-m8	-0.02	37	0	0	N/A
hsa-miR-6832-3p	3202-3208	7mer-1A	-0.02	47	0	0	N/A
hsa-miR-6716-5p	3208-3214	7mer-1A	-0.01	16	0	0	N/A
hsa-miR-4646-5p	3209-3216	8mer	-0.1	83	0	0.31	N/A
hsa-miR-204-3p	3209-3216	8mer	-0.03	67	0	0.31	N/A
hsa-miR-4314	3210-3216	7mer-m8	-0.06	50	0	0.409	N/A
hsa-miR-6506-5p	3210-3216	7mer-1A	-0.02	45	0	0	N/A
hsa-miR-619-5p	3210-3216	7mer-1A	-0.01	44	0	0	N/A
hsa-miR-3192-5p	3210-3216	7mer-1A	-0.01	36	0	0.021	N/A
hsa-miR-6764-3p	3212-3218	7mer-1A	-0.11	85	0	0	N/A
hsa-miR-518c-5p	3212-3218	7mer-1A	-0.11	79	0	0	N/A
hsa-miR-6824-3p	3212-3218	7mer-1A	-0.05	70	0	0	N/A
hsa-miR-3191-5p	3212-3218	7mer-m8	-0.05	63	0	0	N/A
hsa-miR-3675-3p	3214-3220	7mer-1A	-0.03	48	0	0	N/A
hsa-miR-4796-5p	3218-3224	7mer-1A	-0.06	41	0	0	N/A
hsa-miR-548g-3p	3222-3229	8mer	-0.03	69	0	0	N/A
hsa-miR-548av-3p	3223-3229	7mer-1A	-0.01	51	0	0	N/A
hsa-miR-3651	3231-3237	7mer-1A	-0.16	78	0	0	N/A
hsa-miR-5582-3p	3237-3243	7mer-m8	-0.02	65	0	0	N/A
hsa-miR-548am-3p	3238-3245	8mer	-0.03	84	0	0.072	N/A
hsa-miR-548ah-3p	3238-3245	8mer	-0.03	84	0	0.072	N/A
hsa-miR-548x-3p	3238-3245	8mer	-0.03	84	0	0.072	N/A
hsa-miR-548aj-3p	3238-3245	8mer	-0.03	84	0	0.072	N/A
hsa-miR-548aq-3p	3238-3245	8mer	-0.03	84	0	0.072	N/A
hsa-miR-548j-3p	3238-3245	8mer	-0.03	84	0	0.072	N/A
hsa-miR-548ae-3p	3238-3245	8mer	-0.03	84	0	0.072	N/A
hsa-miR-548d-3p	3239-3245	7mer-1A	-0.01	57	0	0.072	N/A
hsa-miR-548bb-3p	3239-3245	7mer-1A	-0.01	57	0	0.072	N/A
hsa-miR-548z	3239-3245	7mer-1A	-0.01	57	0	0.072	N/A
hsa-miR-548h-3p	3239-3245	7mer-1A	-0.01	57	0	0.072	N/A
hsa-miR-548ac	3239-3245	7mer-1A	-0.01	57	0	0.072	N/A
hsa-miR-5010-3p	3245-3252	8mer	-0.11	86	0	0	N/A
hsa-miR-2113	3246-3252	7mer-1A	-0.02	61	0	0	N/A
hsa-miR-513a-3p	3250-3256	7mer-1A	-0.01	57	0	0	N/A
hsa-miR-3606-3p	3250-3256	7mer-1A	-0.01	57	0	0	N/A
hsa-miR-513c-3p	3250-3256	7mer-1A	-0.01	57	0	0	N/A
hsa-miR-496.2	3255-3261	7mer-1A	-0.01	29	0	2.978	N/A
hsa-miR-3924	3257-3263	7mer-m8	-0.05	70	0	0	N/A
hsa-miR-16-2-3p	3261-3267	7mer-1A	-0.02	56	0	0.072	N/A
hsa-miR-195-3p	3261-3267	7mer-1A	-0.01	36	0	0.072	N/A
hsa-miR-6830-3p	3266-3272	7mer-m8	-0.14	90	0	0	N/A
hsa-miR-455-3p.2	3270-3276	7mer-m8	-0.22	96	0	1.023	< 0.1
hsa-miR-491-3p	3273-3279	7mer-m8	-0.06	47	0	0.075	N/A
hsa-miR-7977	3282-3288	7mer-1A	-0.08	76	0	0	N/A
hsa-miR-4680-3p	3288-3295	8mer	-0.03	63	0	0	N/A
hsa-miR-5187-3p	3289-3295	7mer-1A	-0.01	41	0	0	N/A
hsa-miR-4427	3289-3295	7mer-1A	-0.01	22	0	0	N/A
hsa-miR-146a-3p	3290-3296	7mer-m8	-0.02	30	0	0	N/A
hsa-miR-4714-5p	3291-3297	7mer-m8	-0.03	36	0	0.409	N/A
hsa-miR-4522	3292-3298	7mer-m8	-0.08	62	0	0.409	N/A
hsa-miR-211-3p	3296-3302	7mer-m8	-0.09	87	0	0	N/A
hsa-miR-140-3p.1	3299-3305	7mer-m8	-0.08	72	0	2.311	0.17
hsa-miR-3064-3p	3301-3307	7mer-m8	-0.09	67	0	0.31	N/A
hsa-miR-200c-3p	3306-3312	7mer-m8	-0.02	52	0	2.482	0.26
hsa-miR-200b-3p	3306-3312	7mer-m8	-0.02	52	0	2.482	0.26
hsa-miR-429	3306-3312	7mer-m8	-0.02	52	0	2.482	0.26
hsa-miR-6716-5p	3310-3316	7mer-1A	-0.09	61	0	0	N/A
hsa-miR-450a-1-3p	3311-3317	7mer-m8	-0.02	29	0	0.072	N/A
hsa-miR-4425	3312-3319	8mer	-0.24	86	0	0	N/A
hsa-miR-3147	3313-3319	7mer-1A	-0.03	50	0	0	N/A
hsa-miR-8068	3316-3322	7mer-m8	-0.05	54	0	0	N/A
hsa-miR-561-3p	3319-3326	8mer	-0.03	76	0	0	N/A
hsa-miR-548at-5p	3320-3326	7mer-1A	-0.03	71	0	0	N/A
hsa-miR-885-5p	3332-3338	7mer-1A	-0.01	50	0	0.072	N/A
hsa-miR-3692-3p	3340-3346	7mer-m8	-0.02	32	0	0.072	N/A
hsa-miR-26b-3p	3344-3350	7mer-1A	-0.06	64	0	0.072	N/A
hsa-miR-4652-3p	3345-3352	8mer	-0.03	75	0	0	N/A
hsa-miR-4743-3p	3346-3352	7mer-1A	-0.01	39	0	0	N/A
hsa-miR-29a-5p	3350-3356	7mer-m8	-0.02	33	0	0.409	N/A
hsa-miR-4293	3353-3359	7mer-m8	-0.17	93	0	0	N/A
hsa-miR-548o-3p	3364-3370	7mer-1A	-0.01	38	0	0.075	N/A
hsa-miR-1323	3364-3370	7mer-1A	-0.01	36	0	0.075	N/A
hsa-miR-4272	3367-3373	7mer-1A	-0.01	53	0	0	N/A
hsa-miR-6074	3368-3374	7mer-m8	-0.02	45	0	0	N/A
hsa-miR-587	3372-3378	7mer-m8	-0.02	39	0	0.021	N/A
hsa-miR-27b-5p	3384-3390	7mer-1A	-0.14	78	0	0.505	N/A
hsa-miR-3660	3395-3401	7mer-1A	-0.1	75	0	0.312	N/A
hsa-miR-4526	3395-3401	7mer-1A	-0.04	73	0	0.312	N/A
hsa-miR-6719-3p	3395-3401	7mer-1A	-0.05	65	0	0	N/A
hsa-miR-6730-3p	3395-3401	7mer-1A	-0.03	60	0	0	N/A
hsa-miR-301a-5p	3396-3402	7mer-m8	-0.12	93	0	0.468	N/A
hsa-miR-301b-5p	3396-3402	7mer-m8	-0.11	92	0	0.468	N/A
hsa-miR-4660	3400-3406	7mer-m8	-0.25	93	0	0.021	N/A
hsa-miR-885-3p	3402-3408	7mer-1A	-0.2	91	0	0	N/A
hsa-miR-7150	3403-3409	7mer-1A	-0.1	70	0	0	N/A
hsa-miR-4742-3p	3408-3414	7mer-m8	-0.02	33	0	0	N/A
hsa-miR-10b-5p	3411-3417	7mer-m8	-0.17	90	0	0.355	< 0.1
hsa-miR-10a-5p	3411-3417	7mer-m8	-0.17	90	0	0.355	< 0.1
hsa-miR-6732-3p	3412-3418	7mer-m8	-0.17	87	0	0	N/A
hsa-miR-6771-3p	3414-3420	7mer-1A	-0.01	42	0	0	N/A
hsa-miR-7151-5p	3422-3428	7mer-1A	-0.12	90	0	0	N/A
hsa-miR-338-5p	3426-3432	7mer-m8	-0.02	51	0	0.072	N/A
hsa-miR-3925-5p	3441-3448	8mer	-0.1	90	0	0	N/A
hsa-miR-3123	3442-3448	7mer-1A	-0.01	46	0	0	N/A
hsa-miR-522-5p	3444-3451	8mer	-0.17	89	0	0.075	N/A
hsa-miR-519c-5p	3444-3451	8mer	-0.17	89	0	0.075	N/A
hsa-miR-519a-5p	3444-3451	8mer	-0.17	89	0	0.075	N/A
hsa-miR-519b-5p	3444-3451	8mer	-0.17	89	0	0.075	N/A
hsa-miR-523-5p	3444-3451	8mer	-0.17	89	0	0.075	N/A
hsa-miR-518e-5p	3444-3451	8mer	-0.17	89	0	0.075	N/A
hsa-miR-518f-5p	3444-3451	8mer	-0.17	88	0	0.075	N/A
hsa-miR-526a	3444-3451	8mer	-0.17	88	0	0.075	N/A
hsa-miR-518d-5p	3444-3451	8mer	-0.17	88	0	0.075	N/A
hsa-miR-520c-5p	3444-3451	8mer	-0.17	88	0	0.075	N/A
hsa-miR-520g-5p	3444-3450	7mer-1A	-0.09	70	0	0.021	N/A
hsa-miR-4777-5p	3445-3451	7mer-1A	-0.01	27	0	0	N/A
hsa-miR-372-5p	3453-3459	7mer-m8	-0.02	63	0	0.072	N/A
hsa-miR-4650-3p	3461-3467	7mer-m8	-0.02	7	0	0	N/A
hsa-miR-3927-3p	3462-3468	7mer-m8	-0.02	17	0	0.072	N/A
hsa-miR-6831-5p	3462-3468	7mer-m8	-0.02	16	0	0.072	N/A
hsa-miR-4500	3463-3469	7mer-m8	-0.06	44	0	0.108	< 0.1
hsa-miR-98-5p	3463-3469	7mer-m8	-0.05	39	0	0.108	< 0.1
hsa-miR-4458	3463-3469	7mer-m8	-0.05	37	0	0.108	< 0.1
hsa-let-7i-5p	3463-3469	7mer-m8	-0.04	33	0	0.108	< 0.1
hsa-let-7a-5p	3463-3469	7mer-m8	-0.04	33	0	0.108	< 0.1
hsa-let-7f-5p	3463-3469	7mer-m8	-0.04	33	0	0.108	< 0.1
hsa-let-7c-5p	3463-3469	7mer-m8	-0.04	33	0	0.108	< 0.1
hsa-let-7e-5p	3463-3469	7mer-m8	-0.04	33	0	0.108	< 0.1
hsa-let-7b-5p	3463-3469	7mer-m8	-0.04	33	0	0.108	< 0.1
hsa-let-7g-5p	3463-3469	7mer-m8	-0.04	33	0	0.108	< 0.1
hsa-let-7d-5p	3463-3469	7mer-m8	-0.04	31	0	0.108	< 0.1
hsa-miR-5197-3p	3467-3473	7mer-m8	-0.02	47	0	0	N/A
hsa-miR-298	3469-3475	7mer-m8	-0.02	33	0	0.075	N/A
hsa-miR-1910-3p	3471-3478	8mer	-0.03	70	0	0	N/A
hsa-miR-6511a-5p	3471-3478	8mer	-0.03	56	0	0	N/A
hsa-miR-6808-5p	3472-3478	7mer-1A	-0.04	62	0	0.075	N/A
hsa-miR-6893-5p	3472-3478	7mer-1A	-0.04	62	0	0.075	N/A
hsa-miR-34b-5p	3472-3478	7mer-1A	-0.01	43	0	0	N/A
hsa-miR-2682-5p	3472-3478	7mer-1A	-0.01	42	0	0	N/A
hsa-miR-940	3472-3478	7mer-1A	-0.01	37	0	0.075	N/A
hsa-miR-449c-5p	3472-3478	7mer-1A	-0.01	36	0	0	N/A
hsa-miR-6749-3p	3480-3486	7mer-m8	-0.09	61	0	0	N/A
hsa-miR-6852-3p	3482-3488	7mer-1A	-0.01	11	0	0	N/A
hsa-miR-3909	3482-3488	7mer-1A	-0.01	10	0	0	N/A
hsa-miR-4669	3484-3490	7mer-1A	-0.04	44	0	0	N/A
hsa-miR-3657	3484-3490	7mer-1A	-0.01	17	0	0	N/A
hsa-miR-4529-5p	3491-3498	8mer	-0.22	87	0	0	N/A
hsa-miR-3187-3p	3492-3498	7mer-m8	-0.02	48	0	0	N/A
hsa-miR-7108-5p	3494-3500	7mer-m8	-0.07	76	0	0	N/A
hsa-miR-663b	3494-3500	7mer-1A	-0.04	56	0	0.021	N/A
hsa-miR-644a	3495-3502	8mer	-0.17	84	0	0.072	N/A
hsa-miR-147a	3496-3502	7mer-m8	-0.02	63	0	0.349	N/A
hsa-miR-3911	3496-3502	7mer-1A	-0.07	54	0	0	N/A
hsa-miR-610	3497-3508	non-canonical	N/A	N/A	N/A	0	N/A
hsa-miR-610	3497-3508	non-canonical	N/A	N/A	N/A	0	N/A
hsa-miR-5583-5p	3504-3510	7mer-1A	-0.01	35	0	0	N/A
hsa-miR-3129-3p	3504-3510	7mer-1A	-0.01	35	0	0	N/A
hsa-miR-6835-3p	3514-3520	7mer-m8	-0.02	69	0	0.168	N/A
hsa-miR-539-5p	3518-3524	7mer-1A	-0.01	46	0	0.075	N/A
hsa-miR-7855-5p	3532-3538	7mer-1A	-0.1	74	0	0	N/A
hsa-miR-4753-3p	3537-3543	7mer-m8	-0.02	47	0	0	N/A
hsa-miR-130b-5p	3537-3543	7mer-1A	-0.01	35	0	0	N/A
hsa-miR-550b-3p	3542-3549	8mer	-0.14	87	0	0	N/A
hsa-miR-6809-3p	3546-3552	7mer-m8	-0.02	60	0	0	N/A
hsa-miR-4753-3p	3546-3552	7mer-1A	-0.01	28	0	0	N/A
hsa-miR-5571-5p	3548-3555	8mer	-0.03	81	0	0	N/A
hsa-miR-5002-5p	3557-3563	7mer-1A	-0.01	32	0	0	N/A
hsa-miR-1251-5p	3571-3578	8mer	-0.24	93	0	0.675	N/A
hsa-miR-517-5p	3572-3578	7mer-1A	-0.11	71	0	0.075	N/A
hsa-miR-6817-3p	3574-3580	7mer-1A	-0.09	77	0	0	N/A
hsa-miR-6873-3p	3574-3580	7mer-m8	-0.06	61	0	0	N/A
hsa-miR-7110-3p	3574-3580	7mer-1A	-0.01	30	0	0	N/A
hsa-miR-7110-3p	3575-3582	8mer	-0.2	86	0	0	N/A
hsa-miR-6817-3p	3576-3582	7mer-1A	-0.1	79	0	0	N/A
hsa-miR-6873-3p	3576-3583	8mer	-0.1	73	0	0	N/A
hsa-miR-4768-5p	3577-3584	8mer	-0.1	85	0	0	N/A
hsa-miR-6833-3p	3577-3584	8mer	-0.07	80	0	0	N/A
hsa-miR-6809-3p	3578-3584	7mer-1A	-0.01	32	0	0	N/A
hsa-miR-664a-3p	3591-3597	7mer-1A	-0.01	33	0	0.312	N/A
hsa-miR-6074	3592-3598	7mer-m8	-0.02	45	0	0	N/A
hsa-miR-2276-3p	3599-3605	7mer-1A	-0.04	67	0	0	N/A
hsa-miR-4772-3p	3599-3605	7mer-1A	-0.01	40	0	0	N/A
hsa-miR-6728-3p	3601-3607	7mer-1A	-0.08	76	0	0	N/A
hsa-miR-3191-5p	3602-3608	7mer-1A	-0.03	56	0	0	N/A
hsa-miR-942-5p	3603-3609	7mer-m8	-0.02	38	0	0.021	N/A
hsa-miR-4471	3608-3615	8mer	-0.11	69	0	0	N/A
hsa-miR-8059	3608-3615	8mer	-0.06	66	0	0	N/A
hsa-miR-1292-5p	3609-3615	7mer-1A	-0.05	54	0	0.417	N/A
hsa-miR-204-3p	3610-3616	7mer-m8	-0.02	50	0	0	N/A
hsa-miR-4646-5p	3610-3616	7mer-m8	-0.02	33	0	0	N/A
hsa-miR-4292	3612-3618	7mer-m8	-0.15	79	0	0	N/A
hsa-miR-6791-5p	3612-3618	7mer-m8	-0.14	76	0	0	N/A
hsa-miR-331-3p	3613-3620	8mer	-0.14	87	0	0.031	N/A
hsa-miR-6801-3p	3614-3620	7mer-1A	-0.03	46	0	0	N/A
hsa-miR-6810-3p	3614-3620	7mer-1A	-0.01	29	0	0	N/A
hsa-miR-197-3p	3621-3627	7mer-m8	-0.14	88	0	0.075	N/A
hsa-miR-374a-3p	3625-3631	7mer-1A	-0.01	33	0	0.072	N/A
hsa-miR-3140-3p	3629-3635	7mer-1A	-0.01	29	0	0	N/A
hsa-miR-3074-5p	3633-3640	8mer	-0.15	95	0	0.409	N/A
hsa-miR-7152-5p	3634-3640	7mer-1A	-0.01	35	0	0	N/A
hsa-miR-4680-3p	3639-3646	8mer	-0.03	63	0	0	N/A
hsa-miR-5187-3p	3640-3646	7mer-1A	-0.04	74	0	0	N/A
hsa-miR-4427	3640-3646	7mer-1A	-0.04	58	0	0	N/A
hsa-miR-146a-3p	3641-3647	7mer-m8	-0.07	67	0	0	N/A
hsa-miR-4714-5p	3642-3648	7mer-m8	-0.15	87	0	0	N/A
hsa-miR-4711-5p	3657-3663	7mer-m8	-0.04	43	0	0	N/A
hsa-miR-3124-3p	3665-3671	7mer-1A	-0.07	75	0	0	N/A
hsa-miR-6819-3p	3674-3680	7mer-m8	-0.21	95	0	0	N/A
hsa-miR-6877-3p	3674-3680	7mer-m8	-0.22	95	0	0	N/A
hsa-miR-7109-3p	3675-3681	7mer-m8	-0.23	94	0	0	N/A
hsa-miR-548e-5p	3678-3684	7mer-1A	-0.01	31	0	0	N/A
hsa-miR-4705	3695-3701	7mer-1A	-0.01	33	0	0.409	N/A
hsa-miR-499a-3p	3699-3705	7mer-1A	-0.02	52	0	0.417	N/A
hsa-miR-499b-3p	3699-3705	7mer-1A	-0.02	51	0	0.417	N/A
hsa-miR-5003-3p	3705-3711	7mer-1A	-0.01	46	0	0	N/A
hsa-miR-561-3p	3711-3717	7mer-m8	-0.02	54	0	0	N/A
hsa-miR-498	3718-3724	7mer-1A	-0.01	48	0	0.075	N/A
hsa-miR-1305	3719-3725	7mer-1A	-0.01	49	0	0	N/A
hsa-miR-16-1-3p	3724-3730	7mer-m8	-0.02	39	0	0.072	N/A
hsa-miR-5187-3p	3732-3738	7mer-m8	-0.05	76	0	0	N/A
hsa-miR-4793-3p	3737-3743	7mer-m8	-0.07	79	0	0	N/A
hsa-miR-4418	3739-3745	7mer-1A	-0.06	76	0	0	N/A
hsa-miR-6807-3p	3739-3745	7mer-1A	-0.04	72	0	0.031	< 0.1
hsa-miR-217	3739-3745	7mer-1A	-0.04	71	0	0.031	< 0.1
hsa-miR-509-3-5p	3739-3745	7mer-1A	-0.03	62	0	0	N/A
hsa-miR-509-5p	3739-3745	7mer-1A	-0.02	49	0	0	N/A
hsa-miR-6072	3746-3752	7mer-1A	-0.05	62	0	0	N/A
hsa-miR-6891-3p	3746-3752	7mer-1A	-0.01	33	0	0	N/A
hsa-miR-4701-5p	3757-3764	8mer	-0.26	96	0	0.021	N/A
hsa-miR-588	3757-3764	8mer	-0.24	95	0	0.021	N/A
hsa-miR-548s	3758-3764	7mer-1A	-0.08	72	0	0	N/A
hsa-miR-4435	3758-3764	7mer-1A	-0.07	63	0	0	N/A
hsa-miR-3187-3p	3758-3764	7mer-1A	-0.03	61	0	0	N/A
hsa-miR-890	3761-3767	7mer-1A	-0.08	71	0	0.075	N/A
hsa-miR-8086	3770-3777	8mer	-0.24	86	0	0	N/A
hsa-miR-449c-3p	3771-3777	7mer-m8	-0.04	44	0	0	N/A
hsa-miR-4761-5p	3776-3782	7mer-m8	-0.04	55	0	0	N/A
hsa-miR-624-3p	3777-3783	7mer-m8	-0.02	40	0	0.021	N/A
hsa-miR-7159-5p	3780-3786	7mer-m8	-0.02	32	0	0.31	N/A
hsa-miR-3065-5p	3780-3786	7mer-1A	-0.01	16	0	0.468	N/A
hsa-miR-6884-3p	3784-3790	7mer-1A	-0.01	46	0	0	N/A
hsa-miR-136-5p	3786-3792	7mer-1A	-0.09	77	0	1.759	N/A
hsa-miR-20a-3p	3806-3812	7mer-1A	-0.08	71	0	0.072	N/A
hsa-miR-452-3p	3809-3816	8mer	-0.1	77	0	0	N/A
hsa-miR-664a-3p	3812-3818	7mer-1A	-0.01	33	0	0.075	N/A
hsa-miR-26a-1-3p	3814-3820	7mer-1A	-0.07	67	0	0.072	N/A
hsa-miR-26a-2-3p	3814-3820	7mer-1A	-0.07	67	0	0.072	N/A
hsa-miR-6731-3p	3814-3820	7mer-1A	-0.02	51	0	0	N/A
hsa-miR-6758-3p	3838-3844	7mer-1A	-0.01	37	0	0	N/A
hsa-miR-6805-3p	3842-3848	7mer-1A	-0.07	69	0	0	N/A
hsa-miR-5691	3842-3848	7mer-1A	-0.07	68	0	0	N/A
hsa-miR-578	3846-3852	7mer-1A	-0.01	34	0	0.409	N/A
hsa-miR-938	3851-3857	7mer-1A	-0.16	82	0	0.021	N/A
hsa-miR-6886-3p	3851-3857	7mer-1A	-0.1	71	0	0	N/A
hsa-miR-550b-2-5p	3854-3860	7mer-1A	-0.09	69	0	0.409	N/A
hsa-miR-502-5p	3858-3864	7mer-1A	-0.04	61	0	0.411	N/A
hsa-miR-496.1	3864-3870	7mer-m8	-0.02	21	0	1.053	N/A
hsa-miR-6514-5p	3867-3873	7mer-m8	-0.08	73	0	0	N/A
hsa-miR-4733-5p	3873-3879	7mer-m8	-0.02	22	0	0	N/A
hsa-miR-5706	3878-3884	7mer-m8	-0.02	38	0	0	N/A
hsa-miR-4782-5p	3878-3884	7mer-m8	-0.02	38	0	0	N/A
hsa-miR-6839-5p	3878-3884	7mer-1A	-0.01	24	0	0.454	N/A
hsa-miR-378j	3878-3884	7mer-1A	-0.01	21	0	0.454	N/A
hsa-miR-3162-3p	3895-3902	8mer	-0.2	80	0	0	N/A
hsa-miR-7106-3p	3898-3904	7mer-m8	-0.07	55	0	0	N/A
hsa-miR-6743-3p	3901-3907	7mer-m8	-0.29	83	0	0	N/A
hsa-miR-4537	3904-3910	7mer-1A	-0.14	51	0	0	N/A
hsa-miR-6807-5p	3905-3911	7mer-1A	-0.01	25	0	0	N/A
hsa-miR-568	3914-3920	7mer-1A	-0.01	16	0	0.021	N/A
hsa-miR-3613-5p	3916-3922	7mer-1A	-0.01	21	0	0	N/A
hsa-miR-5699-5p	3926-3932	7mer-m8	-0.04	38	0	0	N/A
hsa-miR-874-5p	3927-3933	7mer-m8	-0.11	59	0	0	N/A
hsa-miR-296-5p	3928-3934	7mer-m8	-0.26	87	0	1.484	N/A
hsa-miR-128-2-5p	3930-3936	7mer-1A	-0.14	81	0	0.072	N/A
hsa-miR-128-1-5p	3930-3936	7mer-1A	-0.19	81	0	0.072	N/A
hsa-miR-1227-5p	3930-3936	7mer-m8	-0.11	77	0	0.072	N/A
hsa-miR-6762-5p	3930-3936	7mer-1A	-0.14	61	0	0.072	N/A
hsa-miR-6845-5p	3930-3936	7mer-1A	-0.13	60	0	0.072	N/A
hsa-miR-4731-5p	3932-3939	8mer	-0.07	65	0	0	N/A
hsa-miR-5589-5p	3933-3939	7mer-1A	-0.01	37	0	0	N/A
hsa-miR-744-3p	3937-3943	7mer-1A	-0.05	54	0	0	N/A
hsa-miR-4445-5p	3939-3945	7mer-m8	-0.02	24	0	0	N/A
hsa-miR-6839-5p	3942-3948	7mer-m8	-0.02	36	0	0.021	N/A
hsa-miR-378j	3942-3948	7mer-m8	-0.02	31	0	0.021	N/A
hsa-miR-1287-5p	3943-3949	7mer-m8	-0.11	83	0	0	N/A
hsa-miR-4430	3944-3951	8mer	-0.14	85	0	0	N/A
hsa-miR-3652	3944-3951	8mer	-0.14	85	0	0	N/A
hsa-miR-6842-3p	3945-3951	7mer-m8	-0.22	90	0	0.415	N/A
hsa-miR-5787	3945-3951	7mer-1A	-0.12	82	0	0	N/A
hsa-miR-4505	3945-3951	7mer-1A	-0.14	75	0	0	N/A
hsa-miR-6504-5p	3946-3953	8mer	-0.1	74	0	0.06	< 0.1
hsa-miR-3064-5p	3946-3953	8mer	-0.09	72	0	0.06	< 0.1
hsa-miR-664a-5p	3947-3953	7mer-1A	-0.09	74	0	0	N/A
hsa-miR-4794	3947-3953	7mer-1A	-0.06	68	0	0	N/A
hsa-miR-149-5p	3947-3953	7mer-1A	-0.01	37	0	0.06	N/A
hsa-miR-518c-5p	3949-3955	7mer-1A	-0.1	78	0	0	N/A
hsa-miR-6764-3p	3949-3955	7mer-1A	-0.07	76	0	0	N/A
hsa-miR-330-5p	3949-3955	7mer-1A	-0.06	63	0	0.378	N/A
hsa-miR-6824-3p	3949-3955	7mer-1A	-0.03	60	0	0	N/A
hsa-miR-326	3949-3955	7mer-1A	-0.04	57	0	0.378	N/A
hsa-miR-3191-5p	3949-3955	7mer-m8	-0.02	43	0	0	N/A
hsa-miR-6817-3p	3950-3956	7mer-m8	-0.02	38	0	0	N/A
hsa-miR-3183	3951-3957	7mer-m8	-0.02	50	0	0	N/A
hsa-miR-6769b-3p	3951-3957	7mer-m8	-0.02	38	0	0	N/A
hsa-miR-4723-3p	3951-3957	7mer-m8	-0.02	37	0	0	N/A
hsa-miR-4258	3956-3962	7mer-1A	-0.21	82	0	0	N/A
hsa-miR-7108-3p	3956-3962	7mer-1A	-0.11	62	0	0	N/A
hsa-miR-7703	3961-3968	8mer	-0.03	58	0	0	N/A
hsa-miR-4325	3962-3968	7mer-1A	-0.01	31	0	0	N/A
hsa-miR-6841-3p	3964-3970	7mer-m8	-0.02	13	0	0	N/A
hsa-miR-3200-3p	3965-3971	7mer-m8	-0.03	58	0	0.021	N/A
hsa-miR-4320	3972-3978	7mer-1A	-0.01	22	0	0	N/A
hsa-miR-6839-5p	3973-3979	7mer-m8	-0.02	36	0	0.075	N/A
hsa-miR-378j	3973-3979	7mer-m8	-0.02	31	0	0.075	N/A
hsa-miR-1287-5p	3974-3980	7mer-m8	-0.04	56	0	0	N/A
hsa-miR-3652	3975-3982	8mer	-0.06	64	0	0	N/A
hsa-miR-4430	3975-3982	8mer	-0.05	57	0	0	N/A
hsa-miR-6842-3p	3976-3982	7mer-m8	-0.15	78	0	0	N/A
hsa-miR-4505	3976-3982	7mer-1A	-0.11	69	0	0	N/A
hsa-miR-5787	3976-3982	7mer-1A	-0.01	31	0	0	N/A
hsa-miR-889-5p	3977-3983	7mer-m8	-0.02	30	0	0.072	N/A
hsa-miR-6087	3984-3990	7mer-m8	-0.13	45	0	0	N/A
hsa-miR-4523	3988-3994	7mer-1A	-0.13	69	0	0	N/A
hsa-miR-4459	3995-4001	7mer-m8	-0.02	45	0	0	N/A
hsa-miR-665	3996-4002	7mer-m8	-0.02	32	0	0.797	N/A
hsa-miR-4442	4002-4008	7mer-1A	-0.16	69	0	0	N/A
hsa-miR-3687	4002-4008	7mer-1A	-0.15	60	0	0	N/A
hsa-miR-6759-3p	4008-4014	7mer-1A	-0.01	15	0	0	N/A
hsa-miR-4256	4010-4016	7mer-m8	-0.04	48	0	0	N/A
hsa-miR-4750-3p	4010-4016	7mer-1A	-0.01	43	0	0	N/A
hsa-miR-301a-5p	4011-4017	7mer-m8	-0.02	68	0	0.072	N/A
hsa-miR-301b-5p	4011-4017	7mer-m8	-0.02	68	0	0.072	N/A
hsa-miR-760	4013-4020	8mer	-0.07	53	0	0.293	N/A
hsa-miR-8057	4014-4020	7mer-m8	-0.02	56	0	0	N/A
hsa-miR-6822-3p	4014-4020	7mer-1A	-0.05	45	0	0	N/A
hsa-miR-149-5p	4015-4021	7mer-m8	-0.04	65	0	0.373	N/A
hsa-miR-5580-5p	4016-4022	7mer-m8	-0.02	20	0	0.072	N/A
hsa-miR-6840-5p	4022-4028	7mer-1A	-0.27	85	0	0	N/A
hsa-miR-1180-5p	4029-4036	8mer	-0.1	83	0	0	N/A
hsa-miR-7114-3p	4029-4036	8mer	-0.14	82	0	0	N/A
hsa-miR-27a-5p	4042-4049	8mer	-0.03	18	0	0	N/A
hsa-miR-378g	4044-4050	7mer-m8	-0.02	39	0	0	N/A
hsa-miR-939-3p	4045-4051	7mer-m8	-0.02	47	0	0	N/A
hsa-miR-4292	4046-4052	7mer-m8	-0.05	52	0	0	N/A
hsa-miR-6791-5p	4046-4052	7mer-m8	-0.02	29	0	0	N/A
hsa-miR-331-3p	4047-4053	7mer-m8	-0.02	40	0	0.106	N/A
hsa-miR-210-5p	4048-4054	7mer-m8	-0.02	23	0	0	N/A
hsa-miR-6747-3p	4056-4062	7mer-1A	-0.01	23	0	0	N/A
hsa-miR-6727-3p	4056-4062	7mer-1A	-0.01	16	0	0	N/A
hsa-miR-4722-3p	4056-4062	7mer-1A	-0.01	14	0	0	N/A
hsa-miR-1976	4057-4063	7mer-m8	-0.02	58	0	0	N/A
hsa-miR-3670	4061-4067	7mer-1A	-0.01	7	0	0.072	N/A
hsa-miR-1200	4064-4071	8mer	-0.03	54	0	0	N/A
hsa-miR-4324	4064-4070	7mer-1A	-0.03	46	0	0	N/A
hsa-miR-544b	4064-4070	7mer-1A	-0.01	25	0	0	N/A
hsa-miR-378a-5p	4065-4071	7mer-1A	-0.01	40	0	0	N/A
hsa-miR-3667-3p	4067-4073	7mer-m8	-0.02	34	0	0	N/A
hsa-miR-4297	4068-4074	7mer-m8	-0.09	65	0	0	N/A
hsa-miR-5581-5p	4068-4074	7mer-m8	-0.08	58	0	0	N/A
hsa-miR-3124-3p	4088-4094	7mer-1A	-0.02	37	0	0	N/A
hsa-miR-130b-5p	4089-4095	7mer-m8	-0.02	54	0	0.072	N/A
hsa-miR-6812-3p	4091-4097	7mer-m8	-0.16	73	0	0.072	N/A
hsa-miR-302a-5p	4099-4105	7mer-m8	-0.02	76	0	0	N/A
hsa-miR-497-3p	4113-4119	7mer-m8	-0.02	68	0	0.072	N/A
hsa-miR-6715a-3p	4114-4121	8mer	-0.03	45	0	0	N/A
hsa-miR-6715b-3p	4115-4121	7mer-m8	-0.02	62	0	0	N/A
hsa-miR-371a-5p	4116-4123	8mer	-0.03	82	0	0.363	N/A
hsa-miR-373-5p	4117-4123	7mer-1A	-0.05	79	0	0.021	N/A
hsa-miR-371b-5p	4117-4123	7mer-1A	-0.05	79	0	0.021	N/A
hsa-miR-616-5p	4117-4123	7mer-1A	-0.05	75	0	0.021	N/A
hsa-miR-372-5p	4117-4123	7mer-1A	-0.01	34	0	0.072	N/A
hsa-miR-29b-1-5p	4130-4136	7mer-1A	-0.01	30	0	0	N/A
hsa-miR-6764-3p	4131-4138	8mer	-0.19	94	0	0	N/A
hsa-miR-6824-3p	4131-4138	8mer	-0.19	94	0	0	N/A
hsa-miR-518c-5p	4132-4138	7mer-1A	-0.16	89	0	0	N/A
hsa-miR-3191-5p	4132-4138	7mer-m8	-0.1	77	0	0	N/A
hsa-miR-326	4132-4138	7mer-1A	-0.1	75	0	0	N/A
hsa-miR-330-5p	4132-4138	7mer-1A	-0.08	71	0	0	N/A
hsa-miR-7641	4135-4141	7mer-m8	-0.07	75	0	0	N/A
hsa-miR-4695-3p	4135-4141	7mer-1A	-0.05	47	0	0	N/A
hsa-miR-3661	4140-4146	7mer-1A	-0.06	51	0	0	N/A
hsa-miR-631	4140-4146	7mer-1A	-0.08	51	0	0	N/A
hsa-miR-18b-3p	4151-4157	7mer-m8	-0.02	4	0	0	N/A
hsa-miR-361-3p	4159-4165	7mer-1A	-0.04	48	0	0.021	N/A
hsa-miR-1470	4163-4169	7mer-1A	-0.07	80	0	0	N/A
hsa-miR-4667-3p	4163-4169	7mer-1A	-0.04	49	0	0	N/A
hsa-miR-4469	4164-4170	7mer-m8	-0.02	59	0	0	N/A
hsa-miR-6887-3p	4167-4173	7mer-m8	-0.15	71	0	0	N/A
hsa-miR-4313	4169-4176	8mer	-0.25	89	0	0	N/A
hsa-miR-1913	4171-4177	7mer-m8	-0.11	77	0	0.021	N/A
hsa-miR-324-3p	4171-4177	7mer-m8	-0.1	75	0	0.021	N/A
hsa-miR-6752-3p	4173-4180	8mer	-0.14	75	0	0	N/A
hsa-miR-7113-3p	4175-4181	7mer-m8	-0.05	62	0	0	N/A
hsa-miR-7106-3p	4176-4183	8mer	-0.14	75	0	0	N/A
hsa-miR-6752-3p	4181-4187	7mer-1A	-0.06	57	0	0	N/A
hsa-miR-1238-3p	4188-4194	7mer-m8	-0.08	77	0	0	N/A
hsa-miR-4436b-5p	4193-4200	8mer	-0.04	70	0	0	N/A
hsa-miR-6509-3p	4194-4200	7mer-1A	-0.08	62	0	0	N/A
hsa-miR-6875-3p	4197-4203	7mer-m8	-0.07	77	0	0	N/A
hsa-miR-26a-1-3p	4200-4206	7mer-m8	-0.04	51	0	0.072	N/A
hsa-miR-26a-2-3p	4200-4206	7mer-m8	-0.04	51	0	0.072	N/A
hsa-miR-483-3p.1	4215-4221	7mer-m8	-0.2	92	0	1.081	N/A
hsa-miR-483-3p.2	4216-4223	8mer	-0.22	94	0	0	N/A
hsa-miR-34b-3p	4219-4225	7mer-m8	-0.02	40	0	0	N/A
hsa-miR-3978	4227-4233	7mer-m8	-0.02	64	0	0	N/A
hsa-miR-875-3p	4228-4235	8mer	-0.03	51	0	0	N/A
hsa-miR-6128	4229-4235	7mer-1A	-0.06	76	0	0.021	N/A
hsa-miR-1299	4229-4235	7mer-m8	-0.09	69	0	0.021	N/A
hsa-miR-924	4242-4248	7mer-1A	-0.14	83	0	0.075	N/A
hsa-miR-627-5p	4242-4249	8mer	-0.07	75	0	0.075	N/A
hsa-miR-8081	4243-4249	7mer-m8	-0.12	82	0	0	N/A
hsa-miR-937-5p	4243-4249	7mer-1A	-0.08	76	0	0	N/A
hsa-miR-526b-5p	4245-4251	7mer-m8	-0.06	67	0	0.075	N/A
hsa-miR-1264	4248-4254	7mer-m8	-0.02	45	0	0.021	N/A
hsa-miR-3978	4252-4258	7mer-m8	-0.02	64	0	0	N/A
hsa-miR-875-3p	4253-4260	8mer	-0.03	51	0	0	N/A
hsa-miR-1299	4254-4261	8mer	-0.18	89	0	0.021	N/A
hsa-miR-6128	4254-4260	7mer-1A	-0.07	80	0	0.021	N/A
hsa-miR-5706	4255-4261	7mer-1A	-0.06	67	0	0	N/A
hsa-miR-4782-5p	4255-4261	7mer-1A	-0.06	67	0	0	N/A
hsa-miR-516b-5p	4255-4261	7mer-1A	-0.07	58	0	0.021	N/A
hsa-miR-3064-3p	4263-4269	7mer-1A	-0.1	72	0	0	N/A
hsa-miR-4715-3p	4263-4269	7mer-1A	-0.01	40	0	0	N/A
hsa-miR-4776-3p	4264-4270	7mer-1A	-0.01	23	0	0	N/A
hsa-miR-5088-5p	4271-4277	7mer-m8	-0.12	80	0	0	N/A
hsa-miR-4685-5p	4273-4280	8mer	-0.21	90	0	0	N/A
hsa-miR-6837-5p	4273-4280	8mer	-0.19	87	0	0	N/A
hsa-miR-7113-5p	4274-4280	7mer-1A	-0.09	71	0	0	N/A
hsa-miR-6875-3p	4278-4285	8mer	-0.03	62	0	0	N/A
hsa-miR-4659a-3p	4279-4285	7mer-1A	-0.01	24	0	0	N/A
hsa-miR-4659b-3p	4279-4285	7mer-1A	-0.01	24	0	0	N/A
hsa-miR-1302	4286-4292	7mer-m8	-0.05	47	0	0.021	N/A
hsa-miR-4298	4286-4292	7mer-m8	-0.05	47	0	0.021	N/A
hsa-miR-1343-3p	4289-4296	8mer	-0.15	83	0	0	N/A
hsa-miR-6783-3p	4289-4296	8mer	-0.13	81	0	0	N/A
hsa-miR-6852-5p	4289-4295	7mer-1A	-0.08	71	0	0	N/A
hsa-miR-6742-3p	4289-4295	7mer-1A	-0.04	68	0	0	N/A
hsa-miR-939-3p	4289-4295	7mer-1A	-0.05	61	0	0	N/A
hsa-miR-378a-5p	4304-4310	7mer-m8	-0.02	54	0	0	N/A
hsa-miR-4746-5p	4308-4314	7mer-1A	-0.11	44	0	0	N/A
hsa-miR-6823-3p	4313-4319	7mer-m8	-0.03	41	0	0.021	N/A
hsa-miR-2114-3p	4313-4319	7mer-m8	-0.02	34	0	0.021	N/A
hsa-miR-6827-5p	4315-4321	7mer-m8	-0.03	31	0	0	N/A
hsa-miR-1343-5p	4316-4322	7mer-m8	-0.02	44	0	0.021	N/A
hsa-miR-939-5p	4316-4322	7mer-m8	-0.02	39	0	0.021	N/A
hsa-miR-6889-5p	4317-4323	7mer-m8	-0.02	4	0	0	N/A
hsa-miR-6777-5p	4317-4323	7mer-m8	-0.02	3	0	0	N/A
hsa-miR-4532	4319-4325	7mer-m8	-0.09	53	0	0	N/A
hsa-miR-5587-3p	4320-4326	7mer-m8	-0.02	18	0	0	N/A
hsa-miR-874-5p	4323-4329	7mer-1A	-0.08	49	0	0.072	N/A
hsa-miR-490-3p	4327-4333	7mer-m8	-0.02	37	0	0.945	< 0.1
hsa-miR-345-3p	4332-4338	7mer-m8	-0.02	39	0	0	N/A
hsa-miR-6732-3p	4334-4340	7mer-m8	-0.03	44	0	0	N/A
hsa-miR-6790-3p	4341-4347	7mer-m8	-0.02	32	0	0	N/A
hsa-miR-6861-3p	4342-4348	7mer-m8	-0.05	52	0	0	N/A
hsa-miR-3649	4343-4350	8mer	-0.04	35	0	0	N/A
hsa-miR-5787	4347-4353	7mer-m8	-0.02	41	0	0	N/A
hsa-miR-4505	4347-4353	7mer-m8	-0.02	25	0	0	N/A
hsa-miR-485-5p	4349-4355	7mer-m8	-0.02	18	0	0.045	N/A
hsa-miR-6884-5p	4349-4355	7mer-m8	-0.02	17	0	0.045	N/A
hsa-miR-4737	4352-4359	8mer	-0.24	69	0	0	N/A
hsa-miR-381-5p	4352-4358	7mer-1A	-0.09	45	0	0	N/A
hsa-miR-4530	4360-4366	7mer-m8	-0.02	38	0	0	N/A
hsa-miR-4290	4372-4378	7mer-m8	-0.1	60	0	0	N/A
hsa-miR-7108-3p	4375-4382	8mer	-0.38	94	0	0	N/A
hsa-miR-4258	4376-4382	7mer-1A	-0.22	84	0	0	N/A
hsa-miR-4639-3p	4381-4387	7mer-m8	-0.02	57	0	0.072	N/A
hsa-miR-6777-3p	4382-4388	7mer-m8	-0.02	31	0	0	N/A
hsa-miR-4745-3p	4389-4395	7mer-m8	-0.22	68	0	0	N/A
hsa-miR-1538	4389-4395	7mer-m8	-0.17	56	0	0	N/A
hsa-miR-3181	4392-4399	8mer	-0.43	93	0	0	N/A
hsa-miR-6749-5p	4392-4398	7mer-1A	-0.09	41	0	0	N/A
hsa-miR-4750-5p	4393-4399	7mer-1A	-0.2	75	0	0	N/A
hsa-miR-3944-3p	4393-4399	7mer-1A	-0.18	64	0	0	N/A
hsa-miR-744-5p	4440-4447	8mer	-0.18	69	0	0.051	N/A
hsa-miR-4749-5p	4441-4447	7mer-1A	-0.13	60	0	0	N/A
hsa-miR-4706	4441-4447	7mer-1A	-0.1	41	0	0	N/A
hsa-miR-4734	4442-4449	8mer	-0.05	46	0	0	N/A
hsa-miR-3194-3p	4445-4451	7mer-m8	-0.02	43	0	0	N/A
hsa-miR-1203	4450-4456	7mer-m8	-0.18	72	0	0.021	N/A
hsa-miR-6840-5p	4453-4460	8mer	-0.47	97	0	0	N/A
hsa-miR-3679-3p	4455-4461	7mer-m8	-0.02	45	0	0	N/A
hsa-miR-6734-3p	4457-4463	7mer-m8	-0.02	44	0	0	N/A
hsa-miR-5088-3p	4459-4465	7mer-1A	-0.01	23	0	0	N/A
hsa-miR-4287	4460-4466	7mer-m8	-0.02	47	0	0	N/A
hsa-miR-4685-3p	4460-4466	7mer-m8	-0.02	45	0	0	N/A
hsa-miR-7106-3p	4461-4467	7mer-m8	-0.02	17	0	0	N/A
hsa-miR-3960	4467-4473	7mer-m8	-0.04	12	0	0	N/A
hsa-miR-8072	4467-4473	7mer-m8	-0.02	7	0	0	N/A
hsa-miR-4467	4468-4474	7mer-m8	-0.17	70	0	0	N/A
hsa-miR-3960	4470-4476	7mer-m8	-0.07	26	0	0	N/A
hsa-miR-8072	4470-4476	7mer-m8	-0.05	19	0	0	N/A
hsa-miR-6763-3p	4479-4485	7mer-1A	-0.23	77	0	0	N/A
hsa-miR-512-5p	4503-4509	7mer-m8	-0.02	51	0	0	N/A
hsa-miR-5707	4512-4518	7mer-m8	-0.12	53	0	0	N/A
hsa-miR-503-5p	4520-4526	7mer-m8	-0.14	88	0	1.069	0.28
hsa-miR-6081	4522-4528	7mer-m8	-0.02	20	0	0	N/A
hsa-miR-1247-3p	4526-4532	7mer-m8	-0.13	56	0	0	N/A
hsa-miR-4745-3p	4528-4534	7mer-m8	-0.27	78	0	0	N/A
hsa-miR-1538	4528-4534	7mer-m8	-0.26	74	0	0	N/A
hsa-miR-4747-3p	4529-4535	7mer-m8	-0.17	89	0	0	N/A
hsa-miR-3922-5p	4531-4537	7mer-m8	-0.02	45	0	0	N/A
hsa-miR-6814-5p	4533-4539	7mer-m8	-0.02	45	0	0	N/A
hsa-miR-485-5p	4540-4546	7mer-m8	-0.02	18	0	0.117	N/A
hsa-miR-6884-5p	4540-4546	7mer-m8	-0.02	17	0	0.117	N/A
hsa-miR-6888-5p	4545-4551	7mer-1A	-0.01	32	0	0	N/A
hsa-miR-4690-3p	4566-4572	7mer-m8	-0.02	38	0	0	N/A
hsa-miR-5685	4566-4572	7mer-m8	-0.02	26	0	0	N/A
hsa-miR-7156-3p	4568-4575	8mer	-0.19	88	0	0	N/A
hsa-miR-5047	4569-4575	7mer-1A	-0.03	48	0	0	N/A
hsa-miR-1301-3p	4569-4575	7mer-1A	-0.02	37	0	0	N/A
hsa-miR-6516-5p	4570-4576	7mer-1A	-0.01	21	0	0	N/A
hsa-miR-1251-3p	4572-4578	7mer-m8	-0.02	51	0	0	N/A
hsa-miR-4747-3p	4574-4585	non-canonical	N/A	N/A	N/A	0	N/A
hsa-miR-4747-3p	4574-4585	non-canonical	N/A	N/A	N/A	0	N/A
hsa-miR-6726-3p	4581-4587	7mer-1A	-0.17	75	0	0	N/A
hsa-miR-549a	4587-4593	7mer-m8	-0.02	22	0	0.021	N/A
hsa-miR-1273c	4589-4595	7mer-m8	-0.14	76	0	0	N/A
hsa-miR-585-3p	4608-4615	8mer	-0.37	96	0	0	N/A
hsa-miR-1268b	4609-4615	7mer-1A	-0.17	38	0	0	N/A
hsa-miR-1268a	4609-4615	7mer-1A	-0.17	38	0	0	N/A
hsa-miR-4486	4610-4616	7mer-m8	-0.09	85	0	0	N/A
hsa-miR-4670-3p	4627-4633	7mer-1A	-0.02	24	0	0	N/A
hsa-miR-6849-3p	4635-4641	7mer-m8	-0.02	29	0	0	N/A
hsa-miR-6744-3p	4649-4655	7mer-m8	-0.02	50	0	0.072	N/A
hsa-miR-4757-5p	4649-4655	7mer-m8	-0.02	34	0	0.072	N/A
hsa-miR-6768-3p	4652-4658	7mer-m8	-0.02	52	0	0	N/A
hsa-miR-658	4661-4667	7mer-m8	-0.04	30	0	0.021	N/A
hsa-miR-25-5p	4662-4668	7mer-m8	-0.08	35	0	0	N/A
hsa-miR-1228-5p	4664-4670	7mer-m8	-0.06	51	0	0	N/A
hsa-miR-4486	4665-4671	7mer-m8	-0.02	59	0	0	N/A
hsa-miR-5091	4674-4680	7mer-m8	-0.02	3	0	0	N/A
hsa-miR-7846-3p	4676-4682	7mer-m8	-0.04	9	0	0	N/A
hsa-miR-128-1-5p	4684-4690	7mer-m8	-0.05	42	0	0.662	N/A
hsa-miR-128-2-5p	4684-4690	7mer-m8	-0.02	34	0	0.662	N/A
hsa-miR-423-5p	4686-4693	8mer	-0.03	41	0	0.698	N/A
hsa-miR-3184-5p	4686-4693	8mer	-0.03	41	0	0.698	N/A
hsa-miR-6738-5p	4687-4693	7mer-1A	-0.03	38	0	0.625	N/A
hsa-miR-1914-3p	4687-4693	7mer-1A	-0.01	28	0	0.625	N/A
hsa-miR-6734-5p	4687-4693	7mer-m8	-0.02	25	0	0	N/A
hsa-miR-5194	4687-4693	7mer-1A	-0.01	15	0	0.625	N/A
hsa-miR-7160-5p	4689-4695	7mer-m8	-0.02	31	0	0	N/A
hsa-miR-3929	4691-4697	7mer-m8	-0.02	54	0	0	N/A
hsa-miR-4419b	4691-4697	7mer-m8	-0.02	54	0	0	N/A
hsa-miR-4478	4691-4697	7mer-m8	-0.02	54	0	0	N/A
hsa-miR-485-5p	4692-4698	7mer-m8	-0.02	18	0	0.356	N/A
hsa-miR-6884-5p	4692-4698	7mer-m8	-0.02	17	0	0.356	N/A
hsa-miR-520a-5p	4696-4702	7mer-m8	-0.02	36	0	0	N/A
hsa-miR-525-5p	4696-4702	7mer-m8	-0.02	36	0	0	N/A
hsa-miR-3925-3p	4698-4704	7mer-1A	-0.01	41	0	0	N/A
hsa-miR-766-3p	4698-4704	7mer-1A	-0.01	31	0	0.021	N/A
hsa-miR-6741-3p	4702-4708	7mer-m8	-0.02	5	0	0	N/A
hsa-miR-4707-5p	4705-4711	7mer-m8	-0.02	25	0	0	N/A
hsa-miR-6840-5p	4706-4712	7mer-m8	-0.03	13	0	0	N/A
hsa-miR-4632-3p	4711-4717	7mer-m8	-0.09	44	0	0	N/A
hsa-miR-4649-5p	4719-4725	7mer-m8	-0.03	4	0	0	N/A
hsa-miR-6729-5p	4719-4725	7mer-m8	-0.03	4	0	0	N/A
hsa-miR-6784-5p	4722-4728	7mer-m8	-0.12	65	0	0	N/A
hsa-miR-6738-3p	4727-4734	8mer	-0.03	52	0	0	N/A
hsa-miR-5001-3p	4727-4733	7mer-1A	-0.01	18	0	0	N/A
hsa-miR-4727-5p	4727-4733	7mer-1A	-0.01	14	0	0	N/A
hsa-miR-544a	4728-4734	7mer-1A	-0.03	42	0	0	N/A
hsa-miR-3160-5p	4730-4737	8mer	-0.03	58	0	0	N/A
hsa-miR-140-3p.1	4739-4745	7mer-m8	-0.02	41	0	1.033	< 0.1
hsa-miR-4632-3p	4744-4750	7mer-1A	-0.21	67	0	0	N/A
hsa-miR-371a-3p	4746-4752	7mer-m8	-0.02	15	0	0.075	N/A
hsa-miR-3191-3p	4754-4760	7mer-m8	-0.08	57	0	0	N/A
hsa-miR-4706	4756-4762	7mer-m8	-0.18	69	0	0	N/A
hsa-miR-4749-5p	4756-4762	7mer-m8	-0.16	67	0	0	N/A
hsa-miR-3124-5p	4758-4764	7mer-m8	-0.33	69	0	0	N/A
hsa-miR-323b-5p	4768-4774	7mer-1A	-0.03	31	0	0.021	N/A
hsa-miR-410-5p	4768-4774	7mer-1A	-0.03	30	0	0.021	N/A
hsa-miR-494-5p	4768-4774	7mer-1A	-0.01	16	0	0.021	N/A
hsa-miR-29b-1-5p	4770-4776	7mer-1A	-0.01	30	0	0	N/A
hsa-miR-1908-3p	4778-4784	7mer-m8	-0.26	75	0	0	N/A
hsa-miR-1199-3p	4779-4785	7mer-m8	-0.15	69	0	0.021	N/A
hsa-miR-4479	4781-4787	7mer-m8	-0.22	74	0	0	N/A
hsa-miR-339-3p	4784-4790	7mer-1A	-0.1	46	0	0.072	N/A
hsa-miR-4792	4786-4792	7mer-m8	-0.02	37	0	0	N/A
hsa-miR-125a-3p	4788-4794	7mer-m8	-0.02	31	0	0.075	N/A
hsa-miR-4726-3p	4790-4796	7mer-m8	-0.02	52	0	0	N/A
hsa-miR-6090	4802-4808	7mer-m8	-0.02	43	0	0	N/A
hsa-miR-1343-5p	4803-4809	7mer-m8	-0.12	82	0	0.021	N/A
hsa-miR-939-5p	4803-4809	7mer-m8	-0.1	76	0	0.021	N/A
hsa-miR-7111-5p	4804-4810	7mer-m8	-0.1	44	0	0	N/A
hsa-miR-5698	4804-4810	7mer-m8	-0.08	38	0	0	N/A
hsa-miR-6870-5p	4804-4810	7mer-m8	-0.07	35	0	0	N/A
hsa-miR-4723-5p	4804-4810	7mer-m8	-0.07	34	0	0	N/A
hsa-miR-4787-5p	4806-4812	7mer-1A	-0.15	74	0	0	N/A
hsa-miR-4283	4811-4817	7mer-m8	-0.04	50	0	0	N/A
hsa-miR-4508	4812-4818	7mer-m8	-0.08	53	0	0	N/A
hsa-miR-6784-5p	4813-4820	8mer	-0.38	95	0	0	N/A
hsa-miR-4799-5p	4824-4830	7mer-1A	-0.01	35	0	0	N/A
hsa-miR-6815-3p	4827-4833	7mer-m8	-0.1	71	0	0	N/A
hsa-miR-3119	4836-4842	7mer-m8	-0.02	35	0	0	N/A
hsa-miR-5587-3p	4841-4848	8mer	-0.32	93	0	0	N/A
hsa-miR-6763-3p	4842-4848	7mer-m8	-0.15	65	0	0	N/A
hsa-miR-4707-5p	4842-4848	7mer-1A	-0.1	62	0	0	N/A
hsa-miR-6736-3p	4846-4852	7mer-m8	-0.02	48	0	0	N/A
hsa-miR-4267	4847-4854	8mer	-0.03	63	0	0	N/A
hsa-miR-766-3p	4849-4855	7mer-m8	-0.02	43	0	0.021	N/A
hsa-miR-6796-3p	4853-4859	7mer-1A	-0.08	84	0	0	N/A
hsa-miR-99b-3p	4853-4859	7mer-1A	-0.08	78	0	0	N/A
hsa-miR-99a-3p	4853-4859	7mer-1A	-0.08	77	0	0	N/A
hsa-miR-4503	4855-4861	7mer-1A	-0.01	12	0	0	N/A
hsa-miR-8053	4860-4866	7mer-m8	-0.15	58	0	0	N/A
hsa-miR-4745-3p	4871-4877	7mer-m8	-0.09	40	0	0	N/A
hsa-miR-1538	4871-4877	7mer-m8	-0.09	39	0	0	N/A
hsa-miR-4707-5p	4875-4881	7mer-m8	-0.06	52	0	0	N/A
hsa-miR-6789-3p	4879-4885	7mer-m8	-0.13	58	0	0	N/A
hsa-miR-6499-5p	4881-4888	8mer	-0.33	87	0	0	N/A
hsa-miR-4750-5p	4882-4889	8mer	-0.35	91	0	0	N/A
hsa-miR-3181	4883-4889	7mer-1A	-0.17	62	0	0	N/A
hsa-miR-3944-3p	4883-4889	7mer-1A	-0.12	52	0	0.072	N/A
hsa-miR-3160-5p	4887-4893	7mer-1A	-0.01	25	0	0	N/A
hsa-miR-6890-3p	4891-4897	7mer-1A	-0.05	77	0	0	N/A
hsa-miR-653-3p	4892-4898	7mer-1A	-0.01	44	0	0	N/A
hsa-miR-4420	4892-4898	7mer-1A	-0.01	42	0	0	N/A
hsa-miR-181b-3p	4892-4898	7mer-1A	-0.01	37	0	0	N/A
hsa-miR-181b-2-3p	4892-4898	7mer-1A	-0.01	37	0	0	N/A
hsa-miR-4444	4897-4903	7mer-m8	-0.1	49	0	0	N/A
hsa-miR-516a-5p	4899-4905	7mer-m8	-0.21	84	0	0.072	N/A
hsa-miR-6751-5p	4905-4911	7mer-m8	-0.13	75	0	0	N/A
hsa-miR-6803-5p	4905-4911	7mer-m8	-0.1	66	0	0	N/A
hsa-miR-6835-5p	4905-4911	7mer-1A	-0.15	61	0	0	N/A
hsa-miR-7110-5p	4905-4911	7mer-1A	-0.17	53	0	0	N/A
hsa-miR-6752-5p	4905-4911	7mer-1A	-0.11	49	0	0	N/A
hsa-miR-6842-5p	4905-4911	7mer-1A	-0.13	44	0	0	N/A
hsa-miR-637	4906-4912	7mer-m8	-0.13	75	0	0.021	N/A
hsa-miR-6852-5p	4907-4914	8mer	-0.2	92	0	0	N/A
hsa-miR-6783-3p	4908-4915	8mer	-0.11	75	0	0	N/A
hsa-miR-1343-3p	4908-4915	8mer	-0.11	74	0	0	N/A
hsa-miR-939-3p	4908-4914	7mer-1A	-0.02	53	0	0	N/A
hsa-miR-6742-3p	4908-4914	7mer-1A	-0.01	41	0	0	N/A
hsa-miR-6070	4912-4918	7mer-m8	-0.21	68	0	0	N/A
hsa-miR-579-5p	4914-4920	7mer-m8	-0.27	86	0	0	N/A
hsa-miR-3186-3p	4916-4922	7mer-m8	-0.28	78	0	0	N/A
hsa-miR-6722-5p	4920-4926	7mer-m8	-0.2	74	0	0	N/A
hsa-miR-6778-3p	4927-4934	8mer	-0.03	43	0	0	N/A
hsa-miR-6836-3p	4928-4934	7mer-m8	-0.02	38	0	0	N/A
hsa-miR-6791-3p	4928-4934	7mer-1A	-0.01	26	0	0	N/A
hsa-miR-6829-3p	4928-4934	7mer-1A	-0.01	25	0	0	N/A
hsa-miR-4783-3p	4933-4940	8mer	-0.17	57	0	0	N/A
hsa-miR-4449	4935-4941	7mer-m8	-0.06	21	0	0	N/A
hsa-miR-6090	4941-4947	7mer-m8	-0.02	43	0	0	N/A
hsa-miR-1247-3p	4944-4950	7mer-m8	-0.02	8	0	0	N/A
hsa-miR-4745-3p	4946-4952	7mer-m8	-0.13	50	0	0	N/A
hsa-miR-1538	4946-4952	7mer-m8	-0.08	33	0	0	N/A
hsa-miR-3181	4949-4955	7mer-m8	-0.15	59	0	0	N/A
hsa-miR-6749-5p	4949-4955	7mer-1A	-0.03	4	0	0	N/A
hsa-miR-4479	4956-4963	8mer	-0.44	93	0	0	N/A
hsa-miR-2277-5p	4957-4963	7mer-1A	-0.25	71	0	0	N/A
hsa-miR-1539	4959-4965	7mer-m8	-0.07	45	0	0	N/A
hsa-miR-596	4961-4967	7mer-m8	-0.02	63	0	0.021	N/A
hsa-miR-6827-5p	4964-4970	7mer-m8	-0.02	26	0	0.072	N/A
hsa-miR-500b-3p	4973-4979	7mer-m8	-0.02	45	0	0.072	N/A
hsa-miR-4758-3p	4977-4983	7mer-m8	-0.02	40	0	0	N/A
hsa-miR-874-5p	4978-4984	7mer-m8	-0.06	38	0	0.072	N/A
hsa-miR-3653-3p	4993-4999	7mer-m8	-0.02	56	0	0	N/A
hsa-miR-4695-5p	5001-5007	7mer-m8	-0.13	81	0	0	N/A
hsa-miR-765	5003-5009	7mer-m8	-0.12	69	0	0.075	N/A
hsa-miR-5739	5009-5015	7mer-m8	-0.07	43	0	0	N/A
hsa-miR-4449	5013-5019	7mer-m8	-0.25	74	0	0	N/A
hsa-miR-4655-3p	5018-5024	7mer-m8	-0.03	10	0	0	N/A
hsa-miR-6795-3p	5019-5025	7mer-m8	-0.02	34	0	0	N/A
hsa-miR-4313	5021-5028	8mer	-0.25	89	0	0	N/A
hsa-miR-4317	5025-5032	8mer	-0.06	63	0	0	N/A
hsa-miR-6758-3p	5028-5034	7mer-1A	-0.01	37	0	0	N/A
hsa-miR-887-3p	5035-5042	8mer	-0.49	98	0	0.075	N/A
hsa-miR-4275	5052-5058	7mer-1A	-0.01	46	0	0	N/A
hsa-miR-513c-5p	5055-5061	7mer-1A	-0.03	66	0	0	N/A
hsa-miR-514b-5p	5055-5061	7mer-1A	-0.03	64	0	0	N/A
hsa-miR-5571-5p	5057-5063	7mer-m8	-0.05	86	0	0	N/A
Starbase
#please cite:
#Zhou KR, Liu S, Cai L, Bin L, et al. ENCORI: The Encyclopedia of RNA Interactomes.
#2.Li JH, et al.starBase v2.0: decoding miRNA-ceRNA, miRNA-ncRNA and protein-RNA interaction networks from large-scale CLIP-Seq data , Nucleic Acids Res. 2014 Jan;42:D92-7.
miRNAid	miRNAname	geneID	geneName	geneType	chromosome	narrowStart	narrowEnd	broadStart	broadEnd	strand	clipExpNum	degraExpNum	RBP	PITA	RNA22	miRmap	microT	miRanda	PicTar	TargetScan	pancancerNum
MIMAT0000078	hsa-miR-23a-3p	ENSG00000159556	ISL2	protein_coding	chr15	76634707	76634712	76634707	76634712	+	7	0	AGO1,AGO2	1	0	0	0	0	0	0	3
MIMAT0000080	hsa-miR-24-3p	ENSG00000159556	ISL2	protein_coding	chr15	76634710	76634715	76634710	76634715	+	7	0	AGO1,AGO2	1	0	0	0	0	0	0	4
MIMAT0000085	hsa-miR-28-5p	ENSG00000159556	ISL2	protein_coding	chr15	76634571	76634578	76634571	76634578	+	3	0	AGO2	1	0	0	0	0	0	0	4
MIMAT0000089	hsa-miR-31-5p	ENSG00000159556	ISL2	protein_coding	chr15	76634665	76634670	76634665	76634670	+	2	0	AGO2	1	0	0	0	0	0	0	4
MIMAT0000253	hsa-miR-10a-5p	ENSG00000159556	ISL2	protein_coding	chr15	76634421	76634426	76634402	76634427	+	1	0	AGO2	1	0	0	0	1	0	0	5
MIMAT0000254	hsa-miR-10b-5p	ENSG00000159556	ISL2	protein_coding	chr15	76634421	76634426	76634402	76634427	+	1	0	AGO2	1	0	0	0	1	0	0	4
MIMAT0000262	hsa-miR-187-3p	ENSG00000159556	ISL2	protein_coding	chr15	76634298	76634319	76634298	76634319	+	1	0	AGO2	0	0	0	0	1	0	0	4
MIMAT0000416	hsa-miR-1-3p	ENSG00000159556	ISL2	protein_coding	chr15	76634245	76634250	76634245	76634251	+	3	0	AGO1,AGO2	1	0	0	0	0	0	1	5
MIMAT0000418	hsa-miR-23b-3p	ENSG00000159556	ISL2	protein_coding	chr15	76634707	76634712	76634707	76634712	+	7	0	AGO1,AGO2	1	0	0	0	0	0	0	7
MIMAT0000422	hsa-miR-124-3p	ENSG00000159556	ISL2	protein_coding	chr15	76634667	76634672	76634667	76634672	+	2	0	AGO2	1	0	0	0	0	0	0	3
MIMAT0000432	hsa-miR-141-3p	ENSG00000159556	ISL2	protein_coding	chr15	76634676	76634681	76634676	76634681	+	2	0	AGO2	1	0	0	0	0	0	0	9
MIMAT0000435	hsa-miR-143-3p	ENSG00000159556	ISL2	protein_coding	chr15	76634495	76634500	76634495	76634500	+	2	0	AGO2	1	0	0	0	0	0	0	5
MIMAT0000441	hsa-miR-9-5p	ENSG00000159556	ISL2	protein_coding	chr15	76634627	76634632	76634627	76634632	+	3	0	AGO2	1	0	0	0	0	0	0	1
MIMAT0000450	hsa-miR-149-5p	ENSG00000159556	ISL2	protein_coding	chr15	76634762	76634767	76634762	76634767	+	1	0	AGO2	1	0	0	0	0	0	0	1
MIMAT0000459	hsa-miR-193a-3p	ENSG00000159556	ISL2	protein_coding	chr15	76634763	76634768	76634763	76634768	+	1	0	AGO2	1	0	0	0	0	0	0	6
MIMAT0000462	hsa-miR-206	ENSG00000159556	ISL2	protein_coding	chr15	76634245	76634250	76634245	76634251	+	3	0	AGO1,AGO2	1	0	0	0	0	0	1	2
MIMAT0000682	hsa-miR-200a-3p	ENSG00000159556	ISL2	protein_coding	chr15	76634676	76634681	76634676	76634681	+	2	0	AGO2	1	0	0	0	0	0	0	9
MIMAT0000728	hsa-miR-375	ENSG00000159556	ISL2	protein_coding	chr15	76634721	76634727	76634705	76634728	+	7	1	AGO1,AGO2	1	0	0	0	1	0	1	7
MIMAT0000736	hsa-miR-381-3p	ENSG00000159556	ISL2	protein_coding	chr15	76634780	76634786	76634767	76634787	+	2	3	AGO2	1	0	0	0	1	0	0	2
MIMAT0000753	hsa-miR-342-3p	ENSG00000159556	ISL2	protein_coding	chr15	76634708	76634713	76634708	76634713	+	7	0	AGO1,AGO2	1	0	0	0	0	0	0	3
MIMAT0000753	hsa-miR-342-3p	ENSG00000159556	ISL2	protein_coding	chr15	76634753	76634758	76634738	76634759	+	1	0	AGO2	1	0	0	0	1	0	0	3
MIMAT0000763	hsa-miR-338-3p	ENSG00000159556	ISL2	protein_coding	chr15	76634641	76634646	76634624	76634647	+	3	0	AGO2	1	0	0	0	1	0	0	7
MIMAT0001635	hsa-miR-452-5p	ENSG00000159556	ISL2	protein_coding	chr15	76634648	76634654	76634648	76634654	+	2	0	AGO2	1	0	0	0	0	0	0	3
MIMAT0002819	hsa-miR-193b-3p	ENSG00000159556	ISL2	protein_coding	chr15	76634763	76634768	76634763	76634768	+	1	0	AGO2	1	0	0	0	0	0	0	6
MIMAT0002824	hsa-miR-498	ENSG00000159556	ISL2	protein_coding	chr15	76634670	76634675	76634670	76634675	+	2	0	AGO2	1	0	0	0	0	0	0	2
MIMAT0002839	hsa-miR-525-3p	ENSG00000159556	ISL2	protein_coding	chr15	76634268	76634273	76634268	76634273	+	1	0	AGO2	1	0	0	0	0	0	0	3
MIMAT0002850	hsa-miR-524-3p	ENSG00000159556	ISL2	protein_coding	chr15	76634268	76634273	76634268	76634273	+	1	0	AGO2	1	0	0	0	0	0	0	2
MIMAT0002878	hsa-miR-506-3p	ENSG00000159556	ISL2	protein_coding	chr15	76634667	76634672	76634667	76634672	+	2	0	AGO2	1	0	0	0	0	0	0	7
MIMAT0003165	hsa-miR-545-3p	ENSG00000159556	ISL2	protein_coding	chr15	76634640	76634645	76634640	76634645	+	3	0	AGO2	1	0	0	0	0	0	0	0
MIMAT0003215	hsa-miR-552-3p	ENSG00000159556	ISL2	protein_coding	chr15	76634483	76634489	76634483	76634489	+	2	0	AGO2	1	0	0	0	0	0	0	5
MIMAT0003281	hsa-miR-613	ENSG00000159556	ISL2	protein_coding	chr15	76634245	76634250	76634245	76634251	+	3	0	AGO1,AGO2	1	0	0	0	0	0	1	0
MIMAT0003296	hsa-miR-627-5p	ENSG00000159556	ISL2	protein_coding	chr15	76634225	76634231	76634224	76634231	+	3	0	AGO1,AGO2	1	0	1	0	0	0	0	3
MIMAT0003326	hsa-miR-663a	ENSG00000159556	ISL2	protein_coding	chr15	76634529	76634535	76634529	76634535	+	2	0	AGO2	1	0	1	0	0	0	0	0
MIMAT0004702	hsa-miR-339-3p	ENSG00000159556	ISL2	protein_coding	chr15	76634549	76634554	76634549	76634554	+	3	0	AGO2	1	0	0	0	0	0	0	6
MIMAT0004795	hsa-miR-574-5p	ENSG00000159556	ISL2	protein_coding	chr15	76634615	76634620	76634615	76634620	+	3	0	AGO2	1	0	0	0	0	0	0	0
MIMAT0004797	hsa-miR-582-3p	ENSG00000159556	ISL2	protein_coding	chr15	76634249	76634254	76634249	76634254	+	2	0	AGO1,AGO2	1	0	0	0	0	0	0	5
MIMAT0004797	hsa-miR-582-3p	ENSG00000159556	ISL2	protein_coding	chr15	76634762	76634769	76634762	76634769	+	1	0	AGO2	1	0	0	0	0	0	0	5
MIMAT0004903	hsa-miR-300	ENSG00000159556	ISL2	protein_coding	chr15	76634780	76634786	76634767	76634787	+	2	3	AGO2	1	0	1	0	1	0	0	0
MIMAT0004926	hsa-miR-708-5p	ENSG00000159556	ISL2	protein_coding	chr15	76634573	76634578	76634573	76634578	+	3	0	AGO2	1	0	0	0	0	0	0	0
MIMAT0004945	hsa-miR-744-5p	ENSG00000159556	ISL2	protein_coding	chr15	76634529	76634534	76634529	76634534	+	2	0	AGO2	1	0	0	0	0	0	0	12
MIMAT0005788	hsa-miR-513b-5p	ENSG00000159556	ISL2	protein_coding	chr15	76634752	76634757	76634752	76634757	+	1	0	AGO2	1	0	0	0	0	0	0	5
MIMAT0005952	hsa-miR-1321	ENSG00000159556	ISL2	protein_coding	chr15	76634214	76634219	76634192	76634220	+	1	0	AGO2	1	0	0	1	0	0	0	0
MIMAT0005952	hsa-miR-1321	ENSG00000159556	ISL2	protein_coding	chr15	76634552	76634557	76634530	76634558	+	3	1	AGO2	1	0	0	1	0	0	0	0
MIMAT0007881	hsa-miR-1908-5p	ENSG00000159556	ISL2	protein_coding	chr15	76634529	76634535	76634529	76634535	+	2	0	AGO2	0	0	1	0	0	0	0	1
MIMAT0011156	hsa-miR-2114-5p	ENSG00000159556	ISL2	protein_coding	chr15	76634412	76634417	76634412	76634417	+	1	0	AGO2	0	0	1	0	0	0	0	8
MIMAT0011156	hsa-miR-2114-5p	ENSG00000159556	ISL2	protein_coding	chr15	76634776	76634781	76634776	76634781	+	1	0	AGO2	0	0	1	0	0	0	0	8
MIMAT0018183	hsa-miR-3909	ENSG00000159556	ISL2	protein_coding	chr15	76634696	76634701	76634696	76634701	+	4	1	AGO2	0	0	1	0	0	0	0	1
MIMAT0018356	hsa-miR-3940-3p	ENSG00000159556	ISL2	protein_coding	chr15	76634569	76634575	76634569	76634575	+	3	0	AGO2	0	0	1	0	0	0	0	1
MIMAT0019864	hsa-miR-3064-5p	ENSG00000159556	ISL2	protein_coding	chr15	76634761	76634767	76634761	76634767	+	1	0	AGO2	0	0	1	0	0	0	0	1
MIMAT0019899	hsa-miR-4756-5p	ENSG00000159556	ISL2	protein_coding	chr15	76634192	76634220	76634192	76634220	+	1	0	AGO2	0	0	0	1	0	0	0	3
MIMAT0019899	hsa-miR-4756-5p	ENSG00000159556	ISL2	protein_coding	chr15	76634530	76634558	76634530	76634558	+	3	1	AGO2	0	0	0	1	0	0	0	3
MIMAT0025464	hsa-miR-6504-5p	ENSG00000159556	ISL2	protein_coding	chr15	76634761	76634767	76634761	76634767	+	1	0	AGO2	0	0	1	0	0	0	0	1
miRDB
Target Detail	Target Rank	Target Score	miRNA Name	Gene Symbol	Gene Description
Details	1	90	hsa-miR-4477a	ISL2	ISL LIM homeobox 2
Details	2	85	hsa-miR-6758-5p	ISL2	ISL LIM homeobox 2
Details	3	83	hsa-miR-7110-3p	ISL2	ISL LIM homeobox 2
Details	4	83	hsa-miR-6856-5p	ISL2	ISL LIM homeobox 2
Details	5	83	hsa-miR-4795-3p	ISL2	ISL LIM homeobox 2
Details	6	82	hsa-miR-887-5p	ISL2	ISL LIM homeobox 2
Details	7	81	hsa-miR-7977	ISL2	ISL LIM homeobox 2
Details	8	81	hsa-miR-1207-5p	ISL2	ISL LIM homeobox 2
Details	9	79	hsa-miR-4433a-5p	ISL2	ISL LIM homeobox 2
Details	10	78	hsa-miR-17-3p	ISL2	ISL LIM homeobox 2
Details	11	76	hsa-miR-29b-1-5p	ISL2	ISL LIM homeobox 2
Details	12	76	hsa-miR-4763-3p	ISL2	ISL LIM homeobox 2
Details	13	71	hsa-miR-342-3p	ISL2	ISL LIM homeobox 2
Details	14	70	hsa-miR-95-5p	ISL2	ISL LIM homeobox 2
Details	15	69	hsa-miR-3156-3p	ISL2	ISL LIM homeobox 2
Details	16	67	hsa-miR-4441	ISL2	ISL LIM homeobox 2
Details	17	66	hsa-miR-5692a	ISL2	ISL LIM homeobox 2
Details	18	65	hsa-miR-6780a-3p	ISL2	ISL LIM homeobox 2
Details	19	60	hsa-miR-6722-3p	ISL2	ISL LIM homeobox 2
Details	20	59	hsa-miR-4326	ISL2	ISL LIM homeobox 2
Details	21	58	hsa-miR-8068	ISL2	ISL LIM homeobox 2
Details	22	57	hsa-miR-381-5p	ISL2	ISL LIM homeobox 2
Details	23	56	hsa-miR-6754-5p	ISL2	ISL LIM homeobox 2
Details	24	55	hsa-miR-6836-5p	ISL2	ISL LIM homeobox 2
Details	25	55	hsa-miR-4492	ISL2	ISL LIM homeobox 2
Details	26	55	hsa-miR-4270	ISL2	ISL LIM homeobox 2
Details	27	55	hsa-miR-6132	ISL2	ISL LIM homeobox 2
Details	28	55	hsa-miR-6732-3p	ISL2	ISL LIM homeobox 2
Details	29	54	hsa-miR-4299	ISL2	ISL LIM homeobox 2
Details	30	53	hsa-miR-1909-3p	ISL2	ISL LIM homeobox 2
Details	31	53	hsa-miR-10394-5p	ISL2	ISL LIM homeobox 2
Details	32	52	hsa-miR-375-3p	ISL2	ISL LIM homeobox 2
Details	33	52	hsa-miR-6810-5p	ISL2	ISL LIM homeobox 2
Details	34	51	hsa-miR-6788-5p	ISL2	ISL LIM homeobox 2
microRNA
hsa-miR-381-5p
hsa-miR-300
hsa-miR-375
hsa-miR-338-3p
hsa-miR-10b-5p
hsa-miR-10a-5p
hsa-miR-187-3p
hsa-miR-342-3p
